# Supplementary material for: [5,10,15,20-Tetra­kis(4-tol­yl)porphyrin]zinc(II) dichloro­methane solvate
Source: Acta Crystallogr Sect E Struct Rep Online. 2010 Jun 5;66(Pt 7):m723. doi: 10.1107/S1600536810019963 (PMC3006952; doi:10.1107/S1600536810019963)
Supplement: Supplementary file 1 [file e-66-0m723-sup1.cif]

##############################################################################
###                                                                        ###
###        Electronic paper (Acta Crystallographica Section E)             ###
###                                                                        ###
##############################################################################
#                                                                            #
# This CIF contains the data in a paper accepted for publication in Acta     #
# Crystallographica Section E. It conforms to the requirements of Notes      #
# for Authors for Section E, and has been peer reviewed under the auspices   #
# of the IUCr Commission on Journals.                                        #
#                                                                            #
# Full details of the Crystallographic Information File format               #
# are given in the paper "The Crystallographic Information File (CIF):       #
# a New Standard Archive File for Crystallography" by S. R. Hall, F. H.      #
# Allen and I. D. Brown [Acta Cryst. (1991), A47, 655-685].                  #
#                                                                            #
# The current version of the core CIF dictionary is obtainable from          #
# ftp://ftp.iucr.org/pub/cif_core.dic. The current version number is 2.4.    #
#                                                                            #
# Software is freely available for graphical display of the structure(s) in  #
# this CIF.  For information consult the CIF home page http://www.iucr.org/  #
# cif/home.html                                                              #
#                                                                            #
# This file may be used for bona fide research purposes within the           #
# scientific community so long as proper attribution is given to the journal # 
# article from which it was obtained.                                        #
#                                                                            #
##############################################################################
                                             
data_global
_audit_creation_method     'WinGX routine CIF_UPDATE'
_audit_conform_dict_name     cif_core.dic
_audit_conform_dict_version     2.3
_journal_date_recd_electronic     2010-04-25
_journal_date_accepted     2010-05-26
_journal_name_full     'Acta Crystallographica, Section E'
_journal_year     2010
_journal_volume     66
_journal_issue      7
_journal_page_first     m723
_journal_page_last     m723
_journal_paper_category     QM
_journal_coeditor_code     NK2033
_publ_contact_author_name     'Gould, Stephanie L.'
_publ_contact_author_address
;
Department of Chemistry
Austin College
900 North Grand, Suite 61580
Sherman, TX, 75090-4400
USA
;
_publ_contact_author_email     sgould@austincollege.edu
_publ_contact_author_fax     '00(903)8132420'
_publ_contact_author_phone     '00(903)8132239'
_publ_section_title
;
[5,10,15,20-Tetrakis(4-tolyl)porphyrin]zinc(II) dichloromethane solvate
;
loop_
    _publ_author_name
    _publ_author_address
    'McGill, Sean'
;
Department of Chemistry
Austin College
900 North Grand
Sherman, TX 75090-4400
USA
;
    'Vladimir N. Nesterov'
;
Department of Chemistry
University of North Texas
Denton
TX 76203-5017
USA
;
    'Stephanie L. Gould'
;
Department of Chemistry
Austin College
900 North Grand
Sherman, TX 75090-4400
USA
;
data_I
_audit_creation_method     SHELXL-97
_chemical_name_systematic
;
[5,10,15,20-Tetrakis(4-tolyl)porphyrin]zinc(II) dichloromethane solvate
;
_chemical_formula_moiety     'C48 H36 N4 Zn, C H2 Cl2'
_chemical_formula_sum     'C49 H38 Cl2 N4 Zn'
_chemical_formula_iupac     '[Zn (C48 H36 N4)], C H2 Cl2'
_chemical_formula_weight     819.10
_symmetry_cell_setting     monoclinic
_symmetry_space_group_name_H-M     'P 21/c'
_symmetry_space_group_name_Hall     '-P 2ybc'
loop_
    _symmetry_equiv_pos_as_xyz
    'x, y, z'
    '-x, y+1/2, -z+1/2'
    '-x, -y, -z'
    'x, -y-1/2, z-1/2'
_cell_length_a     14.349(2)
_cell_length_b     8.5273(14)
_cell_length_c     15.637(3)
_cell_angle_alpha     90.00
_cell_angle_beta     94.995(2)
_cell_angle_gamma     90.00
_cell_volume     1906.1(5)
_cell_formula_units_Z     2
_cell_measurement_reflns_used     8831
_cell_measurement_theta_min     2.62
_cell_measurement_theta_max     26.12
_cell_measurement_temperature     100(2)
_exptl_crystal_description     block
_exptl_crystal_colour     red
_exptl_crystal_size_max     0.16
_exptl_crystal_size_mid     0.13
_exptl_crystal_size_min     0.09
_exptl_crystal_density_diffrn     1.427
_exptl_crystal_density_meas     ?
_exptl_crystal_density_method     'not measured'
_exptl_crystal_F_000     848
_exptl_absorpt_coefficient_mu     0.827
_exptl_absorpt_correction_type     numerical
_exptl_absorpt_process_details     '(SADABS; Bruker, 2001)'
_exptl_absorpt_correction_T_min     0.8804
_exptl_absorpt_correction_T_max     0.9300
_diffrn_ambient_temperature     100(2)
_diffrn_radiation_type     MoK\a
_diffrn_radiation_wavelength     0.71073
_diffrn_radiation_source     'fine-focus sealed tube'
_diffrn_radiation_monochromator     graphite
_diffrn_measurement_device_type     'Bruker SMART APEXII CCD'
_diffrn_measurement_method     '\w scans'
_diffrn_detector_area_resol_mean     ?
_diffrn_reflns_number     16249
_diffrn_reflns_av_R_equivalents     0.0257
_diffrn_reflns_av_sigmaI/netI     0.0205
_diffrn_reflns_theta_min     2.61
_diffrn_reflns_theta_max     26.37
_diffrn_reflns_theta_full     26.37
_diffrn_measured_fraction_theta_max     0.999
_diffrn_measured_fraction_theta_full     0.999
_diffrn_reflns_limit_h_min     -17
_diffrn_reflns_limit_h_max     17
_diffrn_reflns_limit_k_min     -10
_diffrn_reflns_limit_k_max     10
_diffrn_reflns_limit_l_min     -19
_diffrn_reflns_limit_l_max     19
_refine_special_details
;
Refinement of <i>F</i>^2^ against ALL reflections. The weighted <i>R</i>-factor
<i>wR</i> and goodness of fit <i>S</i> are based on <i>F</i>^2^, conventional
<i>R</i>-factors <i>R</i> are based on <i>F</i>, with <i>F</i> set to zero for
negative <i>F</i>^2^. The threshold expression of <i>F</i>^2^ >
\s(<i>F</i>^2^) is used only for calculating <i>R</i>-factors(gt) <i>etc</i>.
and is not relevant to the choice of reflections for refinement.
<i>R</i>-factors based on <i>F</i>^2^ are statistically about twice as large
as those based on <i>F</i>, and <i>R</i>- factors based on ALL data will be
even larger.
;
_reflns_number_total     3901
_reflns_number_gt     3533
_reflns_threshold_expression     I>2sigma(I)
_refine_ls_structure_factor_coef     Fsqd
_refine_ls_matrix_type     full
_refine_ls_R_factor_all     0.0462
_refine_ls_R_factor_gt     0.0418
_refine_ls_wR_factor_gt     0.0913
_refine_ls_wR_factor_ref     0.0941
_refine_ls_goodness_of_fit_ref     0.998
_refine_ls_restrained_S_all     0.998
_refine_ls_number_reflns     3901
_refine_ls_number_parameters     261
_refine_ls_number_restraints     1
_refine_ls_hydrogen_treatment     constr
_refine_ls_weighting_scheme     calc
_refine_ls_weighting_details
         'calc w=1/[\s^2^(Fo^2^)+(0.0200P)^2^+5.0000P] where P=(Fo^2^+2Fc^2^)/3'
_atom_sites_solution_hydrogens     geom
_atom_sites_solution_primary     direct
_atom_sites_solution_secondary     difmap
_refine_ls_shift/su_max     0.002
_refine_ls_shift/su_mean     0.000
_refine_diff_density_max     0.946
_refine_diff_density_min     -1.233
_refine_ls_extinction_method     none
_refine_ls_extinction_coef     ?
loop_
    _atom_type_symbol
    _atom_type_description
    _atom_type_scat_dispersion_real
    _atom_type_scat_dispersion_imag
    _atom_type_scat_source
    'C' 'C' 0.0033 0.0016
                         'International Tables Vol C Tables 4.2.6.8 and 6.1.1.4'
    'H' 'H' 0.0000 0.0000
                         'International Tables Vol C Tables 4.2.6.8 and 6.1.1.4'
    'N' 'N' 0.0061 0.0033
                         'International Tables Vol C Tables 4.2.6.8 and 6.1.1.4'
    'Zn' 'Zn' 0.2839 1.4301
                         'International Tables Vol C Tables 4.2.6.8 and 6.1.1.4'
    'Cl' 'Cl' 0.1484 0.1585
                         'International Tables Vol C Tables 4.2.6.8 and 6.1.1.4'
_computing_data_collection     'APEX2 (Bruker, 2007)'
_computing_cell_refinement     'SAINT (Bruker, 2007)'
_computing_data_reduction     'SAINT (Bruker, 2007)'
_computing_structure_solution     'SHELXTL (Sheldrick, 2008)'
_computing_structure_refinement     'SHELXTL (Sheldrick, 2008)'
_computing_molecular_graphics     'SHELXTL (Sheldrick, 2008)'
_computing_publication_material     'SHELXTL (Sheldrick, 2008)'
loop_
    _atom_site_type_symbol
    _atom_site_label
    _atom_site_fract_x
    _atom_site_fract_y
    _atom_site_fract_z
    _atom_site_U_iso_or_equiv
    _atom_site_adp_type
    _atom_site_calc_flag
    _atom_site_refinement_flags
    _atom_site_occupancy
    _atom_site_disorder_assembly
    _atom_site_disorder_group
    Zn Zn1 0.5000 0.5000 0.5000 0.01504(11) Uani d S 1 . .
    N N1 0.43558(13) 0.5556(2) 0.38246(11) 0.0164(4) Uani d . 1 . .
    N N2 0.37660(13) 0.5259(2) 0.55317(11) 0.0164(4) Uani d . 1 . .
    C C1 0.27573(15) 0.6038(3) 0.42370(14) 0.0168(4) Uani d . 1 . .
    C C2 0.34261(16) 0.5909(3) 0.36365(14) 0.0170(4) Uani d . 1 . .
    C C3 0.32403(16) 0.6157(3) 0.27249(14) 0.0193(5) Uani d . 1 . .
    H H3A 0.2649 0.6380 0.2428 0.023 Uiso calc R 1 . .
    C C4 0.40637(16) 0.6012(3) 0.23723(14) 0.0187(5) Uani d . 1 . .
    H H4A 0.4163 0.6145 0.1784 0.022 Uiso calc R 1 . .
    C C5 0.47622(16) 0.5618(3) 0.30559(14) 0.0167(4) Uani d . 1 . .
    C C6 0.57093(15) 0.5358(3) 0.29533(14) 0.0163(4) Uani d . 1 . .
    C C7 0.60335(15) 0.5564(3) 0.20727(14) 0.0165(4) Uani d . 1 . .
    C C8 0.57431(16) 0.4550(3) 0.14006(14) 0.0182(5) Uani d . 1 . .
    H H8A 0.5322 0.3721 0.1496 0.022 Uiso calc R 1 . .
    C C9 0.60651(16) 0.4740(3) 0.05923(14) 0.0197(5) Uani d . 1 . .
    H H9A 0.5861 0.4036 0.0143 0.024 Uiso calc R 1 . .
    C C10 0.66818(16) 0.5946(3) 0.04310(14) 0.0208(5) Uani d . 1 . .
    C C11 0.69649(17) 0.6956(3) 0.11008(15) 0.0215(5) Uani d . 1 . .
    H H11A 0.7385 0.7785 0.1005 0.026 Uiso calc R 1 . .
    C C12 0.66440(16) 0.6775(3) 0.19122(14) 0.0194(5) Uani d . 1 . .
    H H12A 0.6844 0.7485 0.2359 0.023 Uiso calc R 1 . .
    C C13 0.7035(2) 0.6148(3) -0.04444(15) 0.0301(6) Uani d . 1 . .
    H H13A 0.7502 0.6989 -0.0422 0.045 Uiso calc R 1 . .
    H H13B 0.6511 0.6420 -0.0863 0.045 Uiso calc R 1 . .
    H H13C 0.7321 0.5167 -0.0617 0.045 Uiso calc R 1 . .
    C C14 0.29318(16) 0.5754(3) 0.51224(14) 0.0171(4) Uani d . 1 . .
    C C15 0.22477(16) 0.5933(3) 0.57396(14) 0.0189(5) Uani d . 1 . .
    H H15A 0.1622 0.6288 0.5625 0.023 Uiso calc R 1 . .
    C C16 0.26662(16) 0.5501(3) 0.65116(14) 0.0191(5) Uani d . 1 . .
    H H16A 0.2384 0.5474 0.7039 0.023 Uiso calc R 1 . .
    C C17 0.36176(15) 0.5088(3) 0.63887(14) 0.0167(4) Uani d . 1 . .
    C C18 0.17871(15) 0.6502(3) 0.39095(14) 0.0181(5) Uani d . 1 . .
    C C19 0.16187(16) 0.7945(3) 0.35042(14) 0.0207(5) Uani d . 1 . .
    H H19A 0.2122 0.8654 0.3455 0.025 Uiso calc R 1 . .
    C C20 0.07234(17) 0.8357(3) 0.31716(15) 0.0246(5) Uani d . 1 . .
    H H20A 0.0626 0.9335 0.2887 0.030 Uiso calc R 1 . .
    C C21 -0.00341(17) 0.7362(3) 0.32472(15) 0.0247(5) Uani d . 1 . .
    C C22 0.01316(17) 0.5947(3) 0.36693(15) 0.0241(5) Uani d . 1 . .
    H H22A -0.0378 0.5260 0.3739 0.029 Uiso calc R 1 . .
    C C23 0.10252(16) 0.5513(3) 0.39923(15) 0.0208(5) Uani d . 1 . .
    H H23A 0.1120 0.4531 0.4273 0.025 Uiso calc R 1 . .
    C C24 -0.10064(18) 0.7807(4) 0.28820(18) 0.0340(6) Uani d . 1 . .
    H H24A -0.1464 0.7423 0.3262 0.051 Uiso calc R 1 . .
    H H24B -0.1133 0.7336 0.2312 0.051 Uiso calc R 1 . .
    H H24C -0.1053 0.8951 0.2835 0.051 Uiso calc R 1 . .
    Cl Cl1 -0.00291(18) 1.13537(18) 0.44337(11) 0.1434(9) Uani d D 1 . .
    C C1A 0.0459(5) 0.9997(10) 0.5120(5) 0.081(3) Uani d PD 0.50 . .
    H H1AA 0.0352 1.0697 0.5615 0.098 Uiso calc PR 0.50 . .
    H H1AB 0.0987 0.9580 0.4859 0.098 Uiso d PR 0.50 . .
loop_
    _atom_site_aniso_label
    _atom_site_aniso_U_11
    _atom_site_aniso_U_22
    _atom_site_aniso_U_33
    _atom_site_aniso_U_12
    _atom_site_aniso_U_13
    _atom_site_aniso_U_23
    Zn1 0.01529(18) 0.01885(19) 0.01128(17) 0.00098(14) 0.00281(13) 0.00119(14)
    N1 0.0164(9) 0.0193(9) 0.0138(9) 0.0001(7) 0.0031(7) 0.0008(7)
    N2 0.0166(9) 0.0203(10) 0.0125(9) 0.0004(7) 0.0022(7) 0.0014(7)
    C1 0.0173(11) 0.0175(11) 0.0157(10) -0.0008(9) 0.0020(8) 0.0009(9)
    C2 0.0181(11) 0.0176(11) 0.0154(10) -0.0011(9) 0.0014(8) 0.0007(8)
    C3 0.0199(11) 0.0226(12) 0.0150(11) 0.0003(9) -0.0001(9) 0.0007(9)
    C4 0.0213(11) 0.0217(12) 0.0132(10) 0.0009(9) 0.0017(8) 0.0010(9)
    C5 0.0203(11) 0.0165(11) 0.0136(10) -0.0008(9) 0.0026(8) 0.0001(8)
    C6 0.0192(11) 0.0159(11) 0.0139(10) -0.0013(8) 0.0033(8) -0.0006(8)
    C7 0.0166(10) 0.0198(11) 0.0133(10) 0.0038(9) 0.0029(8) 0.0020(8)
    C8 0.0173(11) 0.0202(11) 0.0170(11) 0.0007(9) 0.0007(8) 0.0011(9)
    C9 0.0211(11) 0.0234(12) 0.0144(10) 0.0034(9) 0.0011(8) -0.0024(9)
    C10 0.0225(12) 0.0255(12) 0.0150(11) 0.0058(10) 0.0046(9) 0.0034(9)
    C11 0.0235(12) 0.0219(12) 0.0200(11) -0.0018(10) 0.0064(9) 0.0034(9)
    C12 0.0218(11) 0.0211(12) 0.0156(11) -0.0004(9) 0.0029(9) -0.0014(9)
    C13 0.0384(15) 0.0363(15) 0.0172(12) -0.0014(12) 0.0106(11) 0.0014(11)
    C14 0.0176(11) 0.0179(11) 0.0162(11) -0.0008(9) 0.0034(8) 0.0001(9)
    C15 0.0165(11) 0.0232(12) 0.0175(11) 0.0014(9) 0.0041(8) 0.0006(9)
    C16 0.0198(11) 0.0230(12) 0.0151(10) 0.0000(9) 0.0048(8) -0.0008(9)
    C17 0.0197(11) 0.0172(11) 0.0137(10) -0.0007(9) 0.0044(8) -0.0009(8)
    C18 0.0173(11) 0.0252(12) 0.0120(10) 0.0014(9) 0.0021(8) -0.0011(9)
    C19 0.0192(11) 0.0253(12) 0.0177(11) -0.0014(9) 0.0027(9) 0.0022(9)
    C20 0.0241(12) 0.0301(13) 0.0195(11) 0.0039(10) 0.0020(9) 0.0051(10)
    C21 0.0183(11) 0.0389(15) 0.0170(11) 0.0026(10) 0.0018(9) 0.0002(10)
    C22 0.0192(11) 0.0347(14) 0.0186(11) -0.0056(10) 0.0030(9) -0.0002(10)
    C23 0.0208(11) 0.0237(12) 0.0182(11) -0.0015(10) 0.0033(9) 0.0009(9)
    C24 0.0191(13) 0.0513(18) 0.0311(14) 0.0039(12) -0.0009(10) 0.0072(13)
    Cl1 0.272(3) 0.0665(9) 0.1016(11) 0.0678(12) 0.0716(14) -0.0032(8)
    C1A 0.038(4) 0.125(8) 0.080(6) 0.025(5) -0.005(4) -0.074(6)
_geom_special_details
;
All e.s.d.'s (except the e.s.d. in the dihedral angle between two l.s. planes)
are estimated using the full covariance matrix. The cell e.s.d.'s are taken
into account individually in the estimation of e.s.d.'s in distances, angles
and torsion angles; correlations between e.s.d.'s in cell parameters are only
used when they are defined by crystal symmetry. An approximate (isotropic)
treatment of cell e.s.d.'s is used for estimating e.s.d.'s involving l.s.
planes.
;
loop_
    _geom_bond_atom_site_label_1
    _geom_bond_atom_site_label_2
    _geom_bond_site_symmetry_2
    _geom_bond_distance
    _geom_bond_publ_flag
    Zn1 N2 . 2.0326(18) ?
    Zn1 N2 3_666 2.0327(18) ?
    Zn1 N1 . 2.0401(18) ?
    Zn1 N1 3_666 2.0402(18) ?
    N1 C2 . 1.374(3) ?
    N1 C5 . 1.382(3) ?
    N2 C14 . 1.374(3) ?
    N2 C17 . 1.383(3) ?
    C1 C2 . 1.404(3) ?
    C1 C14 . 1.406(3) ?
    C1 C18 . 1.494(3) ?
    C2 C3 . 1.443(3) ?
    C3 C4 . 1.352(3) ?
    C3 H3A . 0.9500 ?
    C4 C5 . 1.440(3) ?
    C4 H4A . 0.9500 ?
    C5 C6 . 1.400(3) ?
    C6 C17 3_666 1.401(3) ?
    C6 C7 . 1.502(3) ?
    C7 C12 . 1.391(3) ?
    C7 C8 . 1.396(3) ?
    C8 C9 . 1.392(3) ?
    C8 H8A . 0.9500 ?
    C9 C10 . 1.394(3) ?
    C9 H9A . 0.9500 ?
    C10 C11 . 1.389(3) ?
    C10 C13 . 1.510(3) ?
    C11 C12 . 1.396(3) ?
    C11 H11A . 0.9500 ?
    C12 H12A . 0.9500 ?
    C13 H13A . 0.9800 ?
    C13 H13B . 0.9800 ?
    C13 H13C . 0.9800 ?
    C14 C15 . 1.443(3) ?
    C15 C16 . 1.352(3) ?
    C15 H15A . 0.9500 ?
    C16 C17 . 1.439(3) ?
    C16 H16A . 0.9500 ?
    C17 C6 3_666 1.401(3) ?
    C18 C23 . 1.396(3) ?
    C18 C19 . 1.395(3) ?
    C19 C20 . 1.389(3) ?
    C19 H19A . 0.9500 ?
    C20 C21 . 1.392(4) ?
    C20 H20A . 0.9500 ?
    C21 C22 . 1.386(4) ?
    C21 C24 . 1.509(3) ?
    C22 C23 . 1.387(3) ?
    C22 H22A . 0.9500 ?
    C23 H23A . 0.9500 ?
    C24 H24A . 0.9800 ?
    C24 H24B . 0.9800 ?
    C24 H24C . 0.9800 ?
    Cl1 C1A 3_576 1.507(9) ?
    Cl1 C1A . 1.688(8) ?
    C1A C1A 3_576 1.339(14) ?
    C1A Cl1 3_576 1.507(9) ?
    C1A H1AA . 1.0000 ?
    C1A H1AB . 0.9592 ?
loop_
    _geom_angle_atom_site_label_1
    _geom_angle_atom_site_label_2
    _geom_angle_atom_site_label_3
    _geom_angle_site_symmetry_1
    _geom_angle_site_symmetry_3
    _geom_angle
    _geom_angle_publ_flag
    N2 Zn1 N2 . 3_666 180.00(9) ?
    N2 Zn1 N1 . . 90.04(7) ?
    N2 Zn1 N1 3_666 . 89.96(7) ?
    N2 Zn1 N1 . 3_666 89.96(7) ?
    N2 Zn1 N1 3_666 3_666 90.04(7) ?
    N1 Zn1 N1 . 3_666 179.9990(10)
                                 ?
    C2 N1 C5 . . 106.32(18) ?
    C2 N1 Zn1 . . 126.80(14) ?
    C5 N1 Zn1 . . 126.87(15) ?
    C14 N2 C17 . . 106.40(18) ?
    C14 N2 Zn1 . . 126.70(14) ?
    C17 N2 Zn1 . . 126.74(15) ?
    C2 C1 C14 . . 124.9(2) ?
    C2 C1 C18 . . 117.52(19) ?
    C14 C1 C18 . . 117.63(19) ?
    N1 C2 C1 . . 125.5(2) ?
    N1 C2 C3 . . 109.62(19) ?
    C1 C2 C3 . . 124.8(2) ?
    C4 C3 C2 . . 107.3(2) ?
    C4 C3 H3A . . 126.4 ?
    C2 C3 H3A . . 126.4 ?
    C3 C4 C5 . . 107.2(2) ?
    C3 C4 H4A . . 126.4 ?
    C5 C4 H4A . . 126.4 ?
    N1 C5 C6 . . 125.5(2) ?
    N1 C5 C4 . . 109.59(19) ?
    C6 C5 C4 . . 124.9(2) ?
    C5 C6 C17 . 3_666 124.9(2) ?
    C5 C6 C7 . . 117.89(19) ?
    C17 C6 C7 3_666 . 117.16(19) ?
    C12 C7 C8 . . 118.4(2) ?
    C12 C7 C6 . . 120.2(2) ?
    C8 C7 C6 . . 121.4(2) ?
    C9 C8 C7 . . 120.7(2) ?
    C9 C8 H8A . . 119.7 ?
    C7 C8 H8A . . 119.7 ?
    C8 C9 C10 . . 121.1(2) ?
    C8 C9 H9A . . 119.5 ?
    C10 C9 H9A . . 119.5 ?
    C11 C10 C9 . . 118.0(2) ?
    C11 C10 C13 . . 120.9(2) ?
    C9 C10 C13 . . 121.1(2) ?
    C10 C11 C12 . . 121.3(2) ?
    C10 C11 H11A . . 119.4 ?
    C12 C11 H11A . . 119.4 ?
    C7 C12 C11 . . 120.6(2) ?
    C7 C12 H12A . . 119.7 ?
    C11 C12 H12A . . 119.7 ?
    C10 C13 H13A . . 109.5 ?
    C10 C13 H13B . . 109.5 ?
    H13A C13 H13B . . 109.5 ?
    C10 C13 H13C . . 109.5 ?
    H13A C13 H13C . . 109.5 ?
    H13B C13 H13C . . 109.5 ?
    N2 C14 C1 . . 125.8(2) ?
    N2 C14 C15 . . 109.68(19) ?
    C1 C14 C15 . . 124.5(2) ?
    C16 C15 C14 . . 107.1(2) ?
    C16 C15 H15A . . 126.5 ?
    C14 C15 H15A . . 126.5 ?
    C15 C16 C17 . . 107.5(2) ?
    C15 C16 H16A . . 126.3 ?
    C17 C16 H16A . . 126.3 ?
    N2 C17 C6 . 3_666 125.9(2) ?
    N2 C17 C16 . . 109.37(19) ?
    C6 C17 C16 3_666 . 124.7(2) ?
    C23 C18 C19 . . 118.0(2) ?
    C23 C18 C1 . . 121.5(2) ?
    C19 C18 C1 . . 120.6(2) ?
    C20 C19 C18 . . 120.7(2) ?
    C20 C19 H19A . . 119.6 ?
    C18 C19 H19A . . 119.6 ?
    C19 C20 C21 . . 121.2(2) ?
    C19 C20 H20A . . 119.4 ?
    C21 C20 H20A . . 119.4 ?
    C22 C21 C20 . . 117.9(2) ?
    C22 C21 C24 . . 120.9(2) ?
    C20 C21 C24 . . 121.2(2) ?
    C21 C22 C23 . . 121.4(2) ?
    C21 C22 H22A . . 119.3 ?
    C23 C22 H22A . . 119.3 ?
    C22 C23 C18 . . 120.8(2) ?
    C22 C23 H23A . . 119.6 ?
    C18 C23 H23A . . 119.6 ?
    C21 C24 H24A . . 109.5 ?
    C21 C24 H24B . . 109.5 ?
    H24A C24 H24B . . 109.5 ?
    C21 C24 H24C . . 109.5 ?
    H24A C24 H24C . . 109.5 ?
    H24B C24 H24C . . 109.5 ?
    C1A Cl1 C1A 3_576 . 49.1(5) ?
    C1A C1A Cl1 3_576 3_576 72.5(8) ?
    C1A C1A Cl1 3_576 . 58.4(6) ?
    Cl1 C1A Cl1 3_576 . 130.9(5) ?
    C1A C1A H1AA 3_576 . 90.0 ?
    Cl1 C1A H1AA 3_576 . 90.0 ?
    Cl1 C1A H1AA . . 90.0 ?
    C1A C1A H1AB 3_576 . 132.6 ?
    Cl1 C1A H1AB 3_576 . 106.5 ?
    Cl1 C1A H1AB . . 106.4 ?
    H1AA C1A H1AB . . 137.0 ?
loop_
    _geom_torsion_atom_site_label_1
    _geom_torsion_atom_site_label_2
    _geom_torsion_atom_site_label_3
    _geom_torsion_atom_site_label_4
    _geom_torsion_site_symmetry_1
    _geom_torsion_site_symmetry_2
    _geom_torsion_site_symmetry_3
    _geom_torsion_site_symmetry_4
    _geom_torsion
    _geom_torsion_publ_flag
    N2 Zn1 N1 C2 . . . . -0.55(19) ?
    N2 Zn1 N1 C2 3_666 . . . 179.45(19) ?
    N2 Zn1 N1 C5 . . . . -178.92(19) ?
    N2 Zn1 N1 C5 3_666 . . . 1.08(19) ?
    N1 Zn1 N2 C14 . . . . -4.16(19) ?
    N1 Zn1 N2 C14 3_666 . . . 175.84(19) ?
    N1 Zn1 N2 C17 . . . . -178.82(19) ?
    N1 Zn1 N2 C17 3_666 . . . 1.18(19) ?
    C5 N1 C2 C1 . . . . -177.5(2) ?
    Zn1 N1 C2 C1 . . . . 3.9(3) ?
    C5 N1 C2 C3 . . . . 1.6(3) ?
    Zn1 N1 C2 C3 . . . . -177.08(15) ?
    C14 C1 C2 N1 . . . . -3.0(4) ?
    C18 C1 C2 N1 . . . . 177.3(2) ?
    C14 C1 C2 C3 . . . . 178.1(2) ?
    C18 C1 C2 C3 . . . . -1.5(3) ?
    N1 C2 C3 C4 . . . . -2.3(3) ?
    C1 C2 C3 C4 . . . . 176.7(2) ?
    C2 C3 C4 C5 . . . . 2.0(3) ?
    C2 N1 C5 C6 . . . . 179.0(2) ?
    Zn1 N1 C5 C6 . . . . -2.4(3) ?
    C2 N1 C5 C4 . . . . -0.3(3) ?
    Zn1 N1 C5 C4 . . . . 178.34(15) ?
    C3 C4 C5 N1 . . . . -1.1(3) ?
    C3 C4 C5 C6 . . . . 179.6(2) ?
    N1 C5 C6 C17 . . . 3_666 3.6(4) ?
    C4 C5 C6 C17 . . . 3_666 -177.3(2) ?
    N1 C5 C6 C7 . . . . -176.6(2) ?
    C4 C5 C6 C7 . . . . 2.5(3) ?
    C5 C6 C7 C12 . . . . 113.2(2) ?
    C17 C6 C7 C12 3_666 . . . -67.0(3) ?
    C5 C6 C7 C8 . . . . -67.5(3) ?
    C17 C6 C7 C8 3_666 . . . 112.3(2) ?
    C12 C7 C8 C9 . . . . 0.6(3) ?
    C6 C7 C8 C9 . . . . -178.7(2) ?
    C7 C8 C9 C10 . . . . -0.2(3) ?
    C8 C9 C10 C11 . . . . -0.1(3) ?
    C8 C9 C10 C13 . . . . 179.7(2) ?
    C9 C10 C11 C12 . . . . -0.1(4) ?
    C13 C10 C11 C12 . . . . -179.8(2) ?
    C8 C7 C12 C11 . . . . -0.7(3) ?
    C6 C7 C12 C11 . . . . 178.6(2) ?
    C10 C11 C12 C7 . . . . 0.5(4) ?
    C17 N2 C14 C1 . . . . -178.3(2) ?
    Zn1 N2 C14 C1 . . . . 6.2(3) ?
    C17 N2 C14 C15 . . . . 1.3(3) ?
    Zn1 N2 C14 C15 . . . . -174.23(15) ?
    C2 C1 C14 N2 . . . . -2.4(4) ?
    C18 C1 C14 N2 . . . . 177.3(2) ?
    C2 C1 C14 C15 . . . . 178.1(2) ?
    C18 C1 C14 C15 . . . . -2.2(3) ?
    N2 C14 C15 C16 . . . . -1.8(3) ?
    C1 C14 C15 C16 . . . . 177.8(2) ?
    C14 C15 C16 C17 . . . . 1.4(3) ?
    C14 N2 C17 C6 . . . 3_666 -178.2(2) ?
    Zn1 N2 C17 C6 . . . 3_666 -2.6(3) ?
    C14 N2 C17 C16 . . . . -0.4(3) ?
    Zn1 N2 C17 C16 . . . . 175.12(15) ?
    C15 C16 C17 N2 . . . . -0.7(3) ?
    C15 C16 C17 C6 . . . 3_666 177.1(2) ?
    C2 C1 C18 C23 . . . . 118.4(2) ?
    C14 C1 C18 C23 . . . . -61.2(3) ?
    C2 C1 C18 C19 . . . . -61.1(3) ?
    C14 C1 C18 C19 . . . . 119.2(2) ?
    C23 C18 C19 C20 . . . . -1.9(3) ?
    C1 C18 C19 C20 . . . . 177.7(2) ?
    C18 C19 C20 C21 . . . . 1.3(4) ?
    C19 C20 C21 C22 . . . . 0.3(4) ?
    C19 C20 C21 C24 . . . . -179.7(2) ?
    C20 C21 C22 C23 . . . . -1.3(4) ?
    C24 C21 C22 C23 . . . . 178.7(2) ?
    C21 C22 C23 C18 . . . . 0.7(4) ?
    C19 C18 C23 C22 . . . . 0.9(3) ?
    C1 C18 C23 C22 . . . . -178.7(2) ?
    C1A Cl1 C1A Cl1 3_576 . . 3_576 0.0 ?
