# Supplementary material for: [5,10,15,20-Tetra­kis(4-tol­yl)porphyrin]zinc(II) dichloro­methane solvate
Source: Acta Crystallogr Sect E Struct Rep Online. 2010 Jun 5;66(Pt 7):m723. doi: 10.1107/S1600536810019963 (PMC3006952; doi:10.1107/S1600536810019963)
Supplement: Supplementary file 2 [file e-66-0m723-Isup2.hkl]

# 
# h,k,l, Fc-squared, Fo-squared, sigma(Fo-squared) and status flag 
# 
data_I
_shelx_title ' 135p21c in P2(1)/c' 
_shelx_refln_list_code          4 
_shelx_F_calc_maximum      196.84 
_exptl_crystal_F_000       848.00 
_reflns_d_resolution_high  0.8000 
 
loop_ 
 _symmetry_equiv_pos_as_xyz 
 'x, y, z' 
 '-x, y+1/2, -z+1/2' 
 '-x, -y, -z' 
 'x, -y-1/2, z-1/2' 
 
_cell_length_a    14.3491 
_cell_length_b     8.5273 
_cell_length_c    15.6373 
_cell_angle_alpha  90.000 
_cell_angle_beta   94.995 
_cell_angle_gamma  90.000 
 
_shelx_F_squared_multiplier     1.000 
 
loop_ 
 _refln_index_h 
 _refln_index_k 
 _refln_index_l 
 _refln_F_squared_calc 
 _refln_F_squared_meas 
 _refln_F_squared_sigma 
 _refln_observed_status 
   2   0   0     6808.46     6412.95    224.32 o 
   3   0   0    18598.26    19124.65    267.05 o 
   4   0   0     1038.37      853.15     13.66 o 
   5   0   0      409.89      409.92      8.44 o 
   6   0   0     2512.04     2342.24     34.93 o 
   7   0   0      177.69      252.35      6.30 o 
   8   0   0      994.40      868.33     23.66 o 
   9   0   0      528.73      502.18     14.42 o 
  10   0   0     4043.20     3834.55     72.04 o 
  11   0   0      222.89      296.60     12.81 o 
  12   0   0     3149.32     3045.57     60.61 o 
  13   0   0      638.54      652.43     35.48 o 
  14   0   0      708.38      589.76     19.18 o 
  15   0   0      574.08      627.58     21.14 o 
  16   0   0       96.83       92.16     11.24 o 
  17   0   0      120.94      125.20     11.23 o 
   1   1   0     1909.19     2017.24     24.76 o 
   2   1   0      544.26      566.67      6.41 o 
   3   1   0      163.09      148.40      3.18 o 
   4   1   0     4146.31     4138.29     45.83 o 
   5   1   0      735.19      848.36     11.24 o 
   6   1   0      536.43      596.14      7.68 o 
   7   1   0       55.68       84.86      3.63 o 
   8   1   0      402.71      511.78      7.31 o 
  10   1   0      461.77      410.80      8.14 o 
  11   1   0      223.28      201.49      5.90 o 
  12   1   0        0.29        9.09      3.11 o 
  13   1   0        0.71        4.47      3.99 o 
  14   1   0        2.46        0.33      4.26 o 
  15   1   0       83.95       76.75      6.28 o 
  16   1   0        0.12        0.03      4.48 o 
  17   1   0        0.07       -1.19      4.85 o 
   0   2   0    35321.64    35965.00    742.91 o 
   1   2   0    38745.02    38425.32    490.69 o 
   2   2   0     6035.90     6164.52     70.93 o 
   3   2   0      376.23      359.24      6.85 o 
   4   2   0      192.85      141.46      2.95 o 
   5   2   0       40.77       42.74      2.66 o 
   6   2   0      534.93      796.91     11.27 o 
   7   2   0     1621.69     1648.03     20.77 o 
   8   2   0     2399.88     2238.34     27.49 o 
   9   2   0     2195.37     2124.09     26.61 o 
  10   2   0      691.19      641.14     10.94 o 
  11   2   0     1071.92     1095.13     20.07 o 
  12   2   0       92.27       83.83      5.06 o 
  13   2   0     1769.05     1731.79     24.19 o 
  14   2   0      701.11      684.74     15.07 o 
  15   2   0      619.99      623.12     14.88 o 
  16   2   0      263.85      287.45     10.63 o 
  17   2   0      547.33      613.74     15.76 o 
   1   3   0    12443.20    12472.65    122.42 o 
   2   3   0     1007.00     1286.77     15.71 o 
   3   3   0      581.13      422.07      6.49 o 
   4   3   0      266.90      258.50      4.43 o 
   5   3   0     2152.14     2240.63     23.96 o 
   6   3   0      188.56      168.96      4.59 o 
   7   3   0       59.69       28.86      2.72 o 
   8   3   0        9.70       -0.09      2.59 o 
   9   3   0        4.86       45.07     16.38 o 
  10   3   0       50.52       85.62      4.35 o 
  11   3   0      222.18      259.99      7.16 o 
  12   3   0      360.42      404.45      9.21 o 
  13   3   0       57.58       67.16      4.83 o 
  14   3   0        1.38       -3.61      3.62 o 
  15   3   0      203.35      209.62      8.80 o 
  16   3   0       15.73        5.93      5.13 o 
  17   3   0        0.08       -1.24      5.03 o 
   0   4   0        8.21       26.90      2.86 o 
   1   4   0     5407.37     5255.98     53.12 o 
   2   4   0     3798.50     4183.84     42.91 o 
   3   4   0     6134.56     5705.98     57.67 o 
   4   4   0       94.86      121.06      3.39 o 
   5   4   0      662.23      486.07      7.19 o 
   6   4   0        7.89       16.84      2.47 o 
   7   4   0     1626.54     1503.56     19.98 o 
   8   4   0     3228.24     3233.82     38.91 o 
   9   4   0     1511.02     1446.66     20.07 o 
  10   4   0      508.61      539.81     10.36 o 
  11   4   0      145.43      106.95      7.86 o 
  12   4   0      127.75      160.48      6.38 o 
  13   4   0      368.05      338.58      9.94 o 
  14   4   0      474.10      546.85     11.91 o 
  15   4   0     1148.63     1121.87     25.72 o 
  16   4   0      812.39      897.08     23.05 o 
   1   5   0      523.88      561.39      8.19 o 
   2   5   0     1275.16     1197.22     14.50 o 
   3   5   0       26.09       29.72      2.34 o 
   4   5   0       20.88       31.01      2.42 o 
   5   5   0      127.80      122.23      3.84 o 
   6   5   0      205.19      230.12      6.51 o 
   7   5   0       20.05       26.32      3.05 o 
   8   5   0        5.38        6.60      3.00 o 
   9   5   0      175.69      160.25      5.79 o 
  10   5   0        0.28        0.47      3.06 o 
  11   5   0       61.77       39.82      5.00 o 
  12   5   0       63.79       40.88      5.92 o 
  13   5   0       76.29       81.65      6.35 o 
  14   5   0        9.83        8.27      5.00 o 
  15   5   0       36.12       13.46      5.88 o 
   0   6   0       24.23       22.50      3.36 o 
   1   6   0      363.13      345.45      6.47 o 
   2   6   0     1477.28     1410.11     18.92 o 
   3   6   0     1241.49     1234.08     15.47 o 
   4   6   0       89.85       73.48      3.40 o 
   5   6   0      278.70      222.58      5.32 o 
   6   6   0     1112.71     1185.33     17.31 o 
   7   6   0     2298.19     2152.70     32.17 o 
   8   6   0      422.98      471.58     11.65 o 
   9   6   0     1705.40     1516.74     25.22 o 
  10   6   0       65.00      101.58      6.49 o 
  11   6   0      197.20      159.98      7.79 o 
  12   6   0      167.95      212.75      8.96 o 
  13   6   0      203.61      215.43      9.30 o 
  14   6   0      144.39      165.50      8.82 o 
   1   7   0       17.24       13.85      2.62 o 
   2   7   0       78.34       97.12      4.08 o 
   3   7   0      151.96      192.28      5.92 o 
   4   7   0      130.49      115.84      5.09 o 
   5   7   0       32.13       19.03      3.93 o 
   6   7   0       30.18       33.01      4.52 o 
   7   7   0      198.53      255.24      8.92 o 
   8   7   0       23.83       69.01      5.81 o 
   9   7   0        1.26       -2.85      4.06 o 
  10   7   0      490.43      627.99     14.89 o 
  11   7   0        1.04       -2.94      4.95 o 
  12   7   0       19.67        7.47      5.52 o 
  13   7   0       32.37       52.99      7.58 o 
   0   8   0      129.89      150.26      7.52 o 
   1   8   0       15.75       18.98      4.85 o 
   2   8   0      579.09      629.82     11.81 o 
   3   8   0       10.81        8.94      3.41 o 
   4   8   0      737.55      737.81     13.22 o 
   5   8   0       24.70       46.40      5.00 o 
   6   8   0     1378.40     1323.99     23.13 o 
   7   8   0      544.73      647.31     14.82 o 
   8   8   0     1009.57      969.75     19.41 o 
   9   8   0      258.36      289.91     10.64 o 
  10   8   0      322.07      302.29     16.56 o 
  11   8   0      122.33      150.34      9.78 o 
   1   9   0       14.32        9.42      4.66 o 
   2   9   0       77.33      109.19      7.11 o 
   3   9   0       33.22       20.27      4.20 o 
   4   9   0       27.68       23.55      4.14 o 
   5   9   0      193.03      211.15      8.51 o 
   6   9   0       58.88       63.87      7.51 o 
   7   9   0       24.04       28.04      4.39 o 
   8   9   0       15.78        8.57      4.34 o 
   9   9   0        5.19        5.61      3.97 o 
   0  10   0      248.64      229.46     13.50 o 
   1  10   0      280.57      310.76     10.81 o 
   2  10   0       63.51       60.01      6.28 o 
   3  10   0       11.05        9.35      7.23 o 
   4  10   0      120.30      127.02      8.62 o 
   5  10   0      530.24      564.25     27.40 o 
   6  10   0      902.01      953.42     28.52 o 
 -17   1   1      147.35       99.10      7.50 o 
 -16   1   1      446.08      496.68     13.55 o 
 -15   1   1     1310.67     1224.28     22.47 o 
 -14   1   1     1585.53     1641.43     27.05 o 
 -13   1   1     2293.20     2159.82     41.55 o 
 -12   1   1       93.38       91.18      4.66 o 
 -11   1   1      113.35       95.11      4.40 o 
 -10   1   1      427.04      332.16      7.16 o 
  -9   1   1     1004.87     1005.51     12.51 o 
  -8   1   1     5746.43     5939.81     66.55 o 
  -7   1   1     6458.97     6448.93     73.66 o 
  -6   1   1     4649.05     4731.53     52.91 o 
  -5   1   1     3757.39     3467.78     39.01 o 
  -4   1   1      926.28     1058.57     18.68 o 
  -3   1   1     6946.12     6471.64     64.30 o 
  -2   1   1     1907.66     1850.14     18.92 o 
  -1   1   1     4582.18     4420.96     48.20 o 
   0   1   1     9080.80    10269.31    197.17 o 
   1   1   1    13951.02    13990.17    184.27 o 
   2   1   1     1206.31     1395.64     19.44 o 
   3   1   1     9200.01     8979.52     97.39 o 
   4   1   1     4274.12     4551.40     45.58 o 
   5   1   1     4153.32     4031.60     40.83 o 
   6   1   1        6.52       19.63      1.56 o 
   7   1   1      406.80      236.80      4.33 o 
   8   1   1     1984.07     1951.54     24.11 o 
   9   1   1      749.52      660.67     10.60 o 
  10   1   1     1057.09     1038.71     15.16 o 
  11   1   1      237.13      296.00      7.11 o 
  12   1   1      467.00      537.51     12.05 o 
  13   1   1      174.86      167.84      7.14 o 
  14   1   1      908.37     1040.78     19.65 o 
  15   1   1     1116.85     1043.95     31.97 o 
  16   1   1      356.85      405.20     12.11 o 
  17   1   1      363.81      415.63     12.94 o 
 -17   2   1       30.79       17.66      5.69 o 
 -16   2   1       45.45       51.21      6.26 o 
 -15   2   1      312.67      299.14     15.14 o 
 -14   2   1       86.07      102.25      6.64 o 
 -13   2   1      112.71      144.19      5.89 o 
 -12   2   1      726.82      574.00     13.33 o 
 -11   2   1        9.56       -2.76      2.76 o 
 -10   2   1      139.36       99.86      4.42 o 
  -9   2   1      239.18      180.59      5.23 o 
  -8   2   1      144.48      240.42      5.80 o 
  -7   2   1     1876.23     1950.64     23.99 o 
  -6   2   1      290.27      277.31      5.55 o 
  -5   2   1      141.01      178.04      4.16 o 
  -4   2   1     2090.76     2212.90     23.12 o 
  -3   2   1      156.85      175.60      3.69 o 
  -2   2   1      316.11      328.39      4.52 o 
  -1   2   1     5209.13     5340.57     52.97 o 
   0   2   1    10253.70    10483.50    103.82 o 
   1   2   1    29338.24    32531.21    779.29 o 
   2   2   1     5698.04     5621.36     55.79 o 
   3   2   1    12615.97    12571.55    150.03 o 
   4   2   1     2584.22     2721.17     28.10 o 
   5   2   1      836.78      890.66     10.54 o 
   6   2   1     4337.08     4862.12     71.37 o 
   7   2   1        7.70       17.35      2.36 o 
   8   2   1        6.90        1.42      2.10 o 
   9   2   1      527.40      644.49     10.76 o 
  10   2   1      100.80      122.12      4.77 o 
  11   2   1      322.41      276.34      7.16 o 
  12   2   1       17.04       25.49      3.63 o 
  13   2   1      107.53       94.48      6.02 o 
  14   2   1      281.25      274.09     12.69 o 
  15   2   1       78.23       78.51      7.11 o 
  16   2   1        1.40        3.89      4.84 o 
  17   2   1       99.07      108.68      7.81 o 
 -17   3   1      274.95      306.07     13.48 o 
 -16   3   1      318.83      292.75     10.65 o 
 -15   3   1     1195.66     1263.69     23.15 o 
 -14   3   1      610.89      577.96     11.94 o 
 -13   3   1      224.06      216.55      7.21 o 
 -12   3   1     1058.21     1018.64     16.17 o 
 -11   3   1      182.25      174.41     10.19 o 
 -10   3   1      821.27      831.61     13.32 o 
  -9   3   1      563.64      487.16     10.16 o 
  -8   3   1     3699.01     3789.90     44.34 o 
  -7   3   1     3853.93     3773.31     43.77 o 
  -6   3   1     4753.33     4614.99     75.87 o 
  -5   3   1     3188.95     3121.87     32.50 o 
  -4   3   1      577.32      458.89      6.37 o 
  -3   3   1      264.96      292.82      4.91 o 
  -2   3   1      474.95      376.19      5.41 o 
  -1   3   1      137.65      176.04      3.48 o 
   0   3   1    16190.75    15707.74    153.92 o 
   1   3   1     3730.23     4293.37     43.33 o 
   2   3   1    11925.12    11541.45    113.51 o 
   3   3   1       95.56      161.80      3.50 o 
   4   3   1     4266.10     4024.58     47.25 o 
   5   3   1     3265.32     3288.48     34.16 o 
   6   3   1     1488.29     1295.83     15.06 o 
   7   3   1      115.17       97.05      3.90 o 
   8   3   1      461.26      411.58      8.00 o 
   9   3   1      376.42      346.43      7.58 o 
  10   3   1      760.06      682.78     14.27 o 
  11   3   1      518.40      546.98     10.55 o 
  12   3   1       23.93       15.84      3.49 o 
  13   3   1      319.64      377.02     11.33 o 
  14   3   1      996.09      919.42     16.01 o 
  15   3   1      684.15      756.80     16.66 o 
  16   3   1      547.73      596.99     15.05 o 
  17   3   1      447.27      519.83     14.57 o 
 -16   4   1       45.43       57.46      7.80 o 
 -15   4   1       82.94       78.81      8.04 o 
 -14   4   1        2.93       -4.18      4.18 o 
 -13   4   1       11.63       18.61      3.90 o 
 -12   4   1      240.77      204.99      7.01 o 
 -11   4   1        0.56        2.73      3.02 o 
 -10   4   1       26.44       37.52      3.67 o 
  -9   4   1      110.92      110.83      4.79 o 
  -8   4   1      205.40      253.57      6.32 o 
  -7   4   1       41.25       49.30      3.21 o 
  -6   4   1      729.70      817.89     12.69 o 
  -5   4   1        2.61       15.67      1.88 o 
  -4   4   1      131.86       97.15      3.21 o 
  -3   4   1     1116.63     1061.70     12.72 o 
  -2   4   1     1084.36     1305.17     14.98 o 
  -1   4   1      834.90      976.87     11.72 o 
   0   4   1     1226.66     1353.80     15.43 o 
   1   4   1     2390.70     2585.36     30.22 o 
   2   4   1     3055.23     3132.22     32.79 o 
   3   4   1      159.72      204.98      5.70 o 
   4   4   1     1054.29     1202.61     14.23 o 
   5   4   1        7.71       32.17      2.35 o 
   6   4   1        8.17        8.90      1.82 o 
   7   4   1       49.09       67.29      3.66 o 
   8   4   1       14.73       19.42      2.97 o 
   9   4   1       81.93       71.95      4.26 o 
  10   4   1      165.84      176.62      6.15 o 
  11   4   1        0.05        1.94      3.25 o 
  12   4   1        4.34       -1.17      3.32 o 
  13   4   1       62.55       68.37      5.06 o 
  14   4   1       78.69       85.93      5.66 o 
  15   4   1       68.72       61.28      6.19 o 
  16   4   1      144.18      173.23     11.58 o 
 -15   5   1       46.53       77.19      7.51 o 
 -14   5   1      123.33      108.49      9.16 o 
 -13   5   1      247.01      263.33      9.68 o 
 -12   5   1      421.35      358.88     10.71 o 
 -11   5   1      717.69      696.35     15.05 o 
 -10   5   1      583.98      604.03     13.44 o 
  -9   5   1      454.87      473.65     11.55 o 
  -8   5   1     2282.43     2107.99     43.09 o 
  -7   5   1      404.73      448.02      9.92 o 
  -6   5   1     1806.53     1667.78     21.84 o 
  -5   5   1     1113.32     1128.30     14.06 o 
  -4   5   1     1209.49     1067.51     13.35 o 
  -3   5   1       14.40       20.37      2.12 o 
  -2   5   1      480.40      390.23      6.45 o 
  -1   5   1       15.94       43.22      2.49 o 
   0   5   1      366.08      299.16      5.53 o 
   1   5   1     6779.01     6742.17     75.12 o 
   2   5   1     9384.16     9426.00     94.13 o 
   3   5   1     2069.18     2071.09     23.11 o 
   4   5   1       73.94       63.33      3.39 o 
   5   5   1      111.48       97.08      3.51 o 
   6   5   1     1340.02     1243.35     15.46 o 
   7   5   1     3388.84     3577.93     50.59 o 
   8   5   1      496.20      382.01      8.35 o 
   9   5   1      544.45      673.00     12.07 o 
  10   5   1      300.47      214.20      6.82 o 
  11   5   1      129.32      186.54      6.65 o 
  12   5   1      339.85      286.98      8.37 o 
  13   5   1      801.24      891.65     21.53 o 
  14   5   1      294.19      252.10      9.91 o 
  15   5   1      553.81      625.79     18.05 o 
 -14   6   1       91.57      135.94      8.28 o 
 -13   6   1        0.30        5.51      4.70 o 
 -12   6   1       28.94       -0.44      4.32 o 
 -11   6   1        8.65       35.24      5.39 o 
 -10   6   1        0.34       12.46      4.46 o 
  -9   6   1      237.87      319.06      9.84 o 
  -8   6   1      272.09      215.58     10.24 o 
  -7   6   1      111.51       89.25      5.56 o 
  -6   6   1       36.50       35.22      4.13 o 
  -5   6   1        0.87        0.56      2.41 o 
  -4   6   1      191.57      165.61      4.58 o 
  -3   6   1        0.04        6.00      2.34 o 
  -2   6   1      176.07      133.77      4.13 o 
  -1   6   1      283.46      339.46      6.39 o 
   0   6   1      198.38      201.63      5.25 o 
   1   6   1      124.50      119.89      4.06 o 
   2   6   1      307.52      351.82      6.60 o 
   3   6   1      535.04      492.79      9.55 o 
   4   6   1       31.68       11.81      2.43 o 
   5   6   1      121.06       98.78      3.93 o 
   6   6   1       34.11       37.62      3.58 o 
   7   6   1       46.84       45.04      3.84 o 
   8   6   1       15.89        9.08      3.39 o 
   9   6   1       24.09       12.38      4.26 o 
  10   6   1       75.65       51.46      5.92 o 
  11   6   1      168.12      200.89      8.50 o 
  12   6   1      163.78      205.83      8.90 o 
  13   6   1      102.17       83.10      8.06 o 
  14   6   1        0.20       -4.46      5.45 o 
 -13   7   1      328.38      350.64     11.89 o 
 -12   7   1      770.60      708.75     18.61 o 
 -11   7   1      221.31      260.07     10.05 o 
 -10   7   1       85.86       85.04      6.58 o 
  -9   7   1      459.65      498.65     12.93 o 
  -8   7   1       18.28       31.69      4.81 o 
  -7   7   1     1473.68     1448.89     24.44 o 
  -6   7   1      799.18      806.41     15.99 o 
  -5   7   1      311.55      309.34      9.18 o 
  -4   7   1       22.65       22.55      3.27 o 
  -3   7   1      483.81      478.24      9.55 o 
  -2   7   1       91.30      113.88      4.91 o 
  -1   7   1     1955.13     1960.25     23.04 o 
   0   7   1       40.73       49.40      5.06 o 
   1   7   1     1210.66     1243.81     16.08 o 
   2   7   1      222.07      199.11      5.43 o 
   3   7   1     3528.79     3565.35     38.87 o 
   4   7   1       44.73       93.16      4.15 o 
   5   7   1      738.24      759.78     12.97 o 
   6   7   1      890.58      896.51     16.99 o 
   7   7   1      898.91      949.49     19.18 o 
   8   7   1     1251.60     1289.43     22.61 o 
   9   7   1     1325.88     1291.33     32.89 o 
  10   7   1      183.99      215.21     12.18 o 
  11   7   1      450.18      433.27     14.60 o 
  12   7   1      173.09      194.01     12.93 o 
  13   7   1      168.25      181.42     12.66 o 
 -11   8   1        0.59       -1.24      6.09 o 
 -10   8   1      154.16      121.63      7.58 o 
  -9   8   1      164.97      200.13      8.76 o 
  -8   8   1       11.21        3.46      4.09 o 
  -7   8   1        3.58        4.17      4.09 o 
  -6   8   1       84.57       90.62      6.24 o 
  -5   8   1       37.04       30.91      4.58 o 
  -4   8   1       84.04       93.25      5.23 o 
  -3   8   1      166.62      168.60      6.29 o 
  -2   8   1      167.22      176.83      7.30 o 
  -1   8   1       14.95       13.64      3.37 o 
   0   8   1       85.16       92.53      5.14 o 
   1   8   1      306.77      319.28     13.20 o 
   2   8   1      208.48      190.36      6.58 o 
   3   8   1     1030.39      985.72     15.90 o 
   4   8   1       82.85       82.12      4.93 o 
   5   8   1       36.34       32.65      4.66 o 
   6   8   1      104.78      120.18      6.64 o 
   7   8   1        6.16        3.08      4.04 o 
   8   8   1       87.92      105.83     12.31 o 
   9   8   1       17.57       20.60      6.11 o 
  10   8   1       92.02       77.27      7.51 o 
  11   8   1        0.28       -4.97      4.97 o 
  -9   9   1       11.08        6.16      7.28 o 
  -8   9   1      159.41      201.37      8.82 o 
  -7   9   1      266.32      267.79      9.78 o 
  -6   9   1      214.45      231.15      8.83 o 
  -5   9   1      194.65      206.43      8.31 o 
  -4   9   1       27.58       41.63      6.44 o 
  -3   9   1      237.43      267.56      7.99 o 
  -2   9   1      907.89      885.05     15.31 o 
  -1   9   1     1000.05     1012.99     23.61 o 
   0   9   1      176.64      177.60      8.15 o 
   1   9   1       44.42       53.46      5.99 o 
   2   9   1       40.64       48.74      6.56 o 
   3   9   1       36.70       55.83      5.31 o 
   4   9   1      906.55      882.05     23.10 o 
   5   9   1       16.29       21.71      4.19 o 
   6   9   1      328.96      393.89     13.15 o 
   7   9   1      885.62      867.33     21.14 o 
   8   9   1     1072.17     1190.13     26.20 o 
   9   9   1      637.22      628.88     18.10 o 
  -6  10   1        5.66        4.39      7.79 o 
  -5  10   1       13.05       12.23      7.38 o 
  -4  10   1       76.14       95.58      5.42 o 
  -3  10   1        4.21        2.95      1.17 o 
  -2  10   1       26.53       39.36      5.72 o 
  -1  10   1        8.11        5.29      4.96 o 
   0  10   1       47.78       40.55      5.78 o 
   1  10   1      242.22      223.25      9.52 o 
   2  10   1        2.38        0.80      4.80 o 
   3  10   1        3.02        6.70      9.86 o 
   4  10   1       56.55       70.66     14.19 o 
   5  10   1       41.14       48.68      6.80 o 
   6  10   1       44.85       39.90      5.79 o 
 -17   0   2      123.36      153.90     12.22 o 
 -16   0   2      248.96      225.17     21.49 o 
 -15   0   2     1731.90     1831.63     42.52 o 
 -14   0   2     1266.65     1209.58     30.64 o 
 -13   0   2     2161.53     2196.01     46.91 o 
 -12   0   2      223.46      242.41     19.51 o 
 -11   0   2       67.39       51.60      8.28 o 
 -10   0   2      741.96      786.63     15.09 o 
  -9   0   2      784.68      649.90     15.66 o 
  -8   0   2     2287.28     2305.48     35.31 o 
  -7   0   2     7343.07     7509.21    109.92 o 
  -6   0   2    10915.38    11253.47    163.30 o 
  -5   0   2      806.39      916.84     15.07 o 
  -4   0   2    14315.57    14492.87    241.40 o 
  -3   0   2     3592.06     4330.00     61.11 o 
  -2   0   2      443.30      307.33      5.58 o 
  -1   0   2     7029.81     8234.92    445.90 o 
   0   0   2     3725.67     3619.76     50.97 o 
   1   0   2     5475.62     5296.05     74.00 o 
   2   0   2      111.41      248.41     11.24 o 
   3   0   2     5225.78     5191.58     85.86 o 
   4   0   2     8304.84     8159.24    113.94 o 
   5   0   2     2828.60     2921.40     62.88 o 
   6   0   2      758.60      582.10     10.99 o 
   7   0   2      293.88      361.54      8.17 o 
   8   0   2     2429.77     2130.12     33.03 o 
   9   0   2     7743.26     8041.14    207.14 o 
  10   0   2     1805.36     1733.42     28.51 o 
  11   0   2     1571.43     1669.01     36.31 o 
  12   0   2       57.24       77.30      7.51 o 
  13   0   2       82.91       65.36      7.66 o 
  14   0   2      399.25      385.65     15.73 o 
  15   0   2     1136.18     1250.15     37.65 o 
  16   0   2      675.18      649.99     22.13 o 
  17   0   2      467.98      565.53     28.38 o 
 -17   1   2        5.69        5.17      5.04 o 
 -16   1   2        6.63       -1.48      4.50 o 
 -15   1   2        1.32        4.46      4.44 o 
 -14   1   2      135.12      155.75      7.52 o 
 -13   1   2       10.31        2.99      3.91 o 
 -12   1   2     1075.08     1113.13     16.74 o 
 -11   1   2     1331.14     1423.74     19.72 o 
 -10   1   2        7.70        9.45      2.65 o 
  -9   1   2        1.18        1.38      1.60 o 
  -8   1   2      134.07      109.65      3.01 o 
  -7   1   2       79.94       83.04      2.62 o 
  -6   1   2       18.14       33.73      1.78 o 
  -5   1   2        0.23        2.36      1.24 o 
  -4   1   2      815.93      842.34      9.69 o 
  -3   1   2     1761.55     1733.21     21.04 o 
  -2   1   2     2413.49     2787.13     48.84 o 
  -1   1   2      933.67     1267.28     17.12 o 
   0   1   2     3746.16     4454.93     59.65 o 
   1   1   2      806.49     1013.19     10.87 o 
   2   1   2       33.43       71.62      2.28 o 
   3   1   2     3090.78     2991.90     33.31 o 
   4   1   2       64.89       71.63      2.44 o 
   5   1   2      225.04      198.08      3.75 o 
   6   1   2       60.56       77.59      2.81 o 
   7   1   2     1126.55     1166.94     15.18 o 
   8   1   2        0.96       10.90      1.78 o 
   9   1   2       14.62       29.56      2.31 o 
  10   1   2        0.10       -2.41      2.41 o 
  11   1   2      221.35      203.86      6.04 o 
  12   1   2        6.10        5.98      3.82 o 
  13   1   2        2.82        7.47      3.98 o 
  14   1   2        0.08       -4.17      4.17 o 
  15   1   2        2.81       -4.37      4.37 o 
  16   1   2       26.39       43.11      6.03 o 
  17   1   2      155.40      219.36      9.99 o 
 -17   2   2      165.16      154.39      8.74 o 
 -16   2   2      161.69      167.62      8.47 o 
 -15   2   2      739.37      770.49     16.71 o 
 -14   2   2      754.08      794.66     20.34 o 
 -13   2   2      845.39      822.70     14.09 o 
 -12   2   2      175.71      162.71      6.02 o 
 -11   2   2      751.93      717.34     12.10 o 
 -10   2   2      323.54      284.04      6.83 o 
  -9   2   2      366.38      337.71      7.09 o 
  -8   2   2     3321.64     3085.68     40.98 o 
  -7   2   2     1402.10     1399.03     18.07 o 
  -6   2   2     5558.62     5413.42     60.50 o 
  -5   2   2     7526.13     7853.29     78.02 o 
  -4   2   2     2513.30     2422.57     25.23 o 
  -3   2   2     5439.31     5439.75     64.03 o 
  -2   2   2     1353.43     1235.51     13.44 o 
  -1   2   2      959.70     1072.10     12.89 o 
   0   2   2    11134.17    11443.42    112.42 o 
   1   2   2     2151.26     2217.66     22.85 o 
   2   2   2     1289.83     1272.18     13.79 o 
   3   2   2     1438.08     1642.80     17.54 o 
   4   2   2       43.40       41.47      1.97 o 
   5   2   2     1567.96     1358.53     17.07 o 
   6   2   2      820.19      690.88     13.84 o 
   7   2   2     4000.85     4071.21     46.71 o 
   8   2   2     1294.95     1243.43     16.93 o 
   9   2   2     1992.44     2027.20     25.65 o 
  10   2   2     3927.19     3640.67     43.35 o 
  11   2   2      114.95      128.29      6.04 o 
  12   2   2      706.46      639.72     11.77 o 
  13   2   2        4.53        3.09      3.80 o 
  14   2   2      141.00      138.76      7.41 o 
  15   2   2      394.64      452.06     15.53 o 
  16   2   2      443.81      484.60     13.32 o 
  17   2   2      493.69      564.82     16.44 o 
 -17   3   2        5.57        2.33      5.72 o 
 -16   3   2        6.73       10.87      6.36 o 
 -15   3   2       45.77       28.07      6.36 o 
 -14   3   2      387.92      441.34     10.26 o 
 -13   3   2     1457.50     1243.94     20.05 o 
 -12   3   2       11.50       35.40      3.89 o 
 -11   3   2      180.94      260.31      6.98 o 
 -10   3   2      109.24       81.57      4.26 o 
  -9   3   2      200.09      284.52      6.71 o 
  -8   3   2        7.95        2.13      2.59 o 
  -7   3   2       23.40       44.15      2.88 o 
  -6   3   2      105.61       93.43      2.64 o 
  -5   3   2      153.82      184.78      3.73 o 
  -4   3   2      927.50     1117.56     14.07 o 
  -3   3   2       26.32       56.31      3.55 o 
  -2   3   2      580.32      557.99      7.20 o 
  -1   3   2     2799.93     2843.16     29.33 o 
   0   3   2     1037.63     1280.65     14.22 o 
   1   3   2     2185.29     2171.12     24.88 o 
   2   3   2       94.15      144.79      3.30 o 
   3   3   2       63.03       76.64      2.58 o 
   4   3   2      281.26      322.58      5.27 o 
   5   3   2     1687.10     1809.47     25.42 o 
   6   3   2      508.10      484.39      7.09 o 
   7   3   2     1245.66     1191.46     14.57 o 
   8   3   2     2852.85     3084.51     36.98 o 
   9   3   2      225.81      224.33      6.23 o 
  10   3   2      133.62      149.05      5.54 o 
  11   3   2        6.46       17.21      3.38 o 
  12   3   2        0.01        4.08      3.19 o 
  13   3   2       12.38       25.13      3.94 o 
  14   3   2       75.14       57.22      5.64 o 
  15   3   2       28.95       16.65      5.12 o 
  16   3   2       42.16       51.00      6.24 o 
 -16   4   2      659.45      736.10     20.68 o 
 -15   4   2       37.80       25.47      6.29 o 
 -14   4   2        5.37       -0.90      4.28 o 
 -13   4   2      226.19      251.54      9.25 o 
 -12   4   2     1852.00     1725.56     27.88 o 
 -11   4   2     1918.18     1818.99     28.78 o 
 -10   4   2       89.07       74.94      4.33 o 
  -9   4   2      831.51      787.98     12.80 o 
  -8   4   2      402.47      378.81      7.80 o 
  -7   4   2     2492.25     2298.49     28.43 o 
  -6   4   2     1019.19     1096.74     13.39 o 
  -5   4   2     2704.49     2515.14     27.04 o 
  -4   4   2      446.84      538.76      9.37 o 
  -3   4   2     2463.45     2274.54     24.51 o 
  -2   4   2      532.25      654.98      8.59 o 
  -1   4   2     3128.32     2713.17     28.65 o 
   0   4   2      121.55      164.26      3.65 o 
   1   4   2    10142.15    10365.48    111.63 o 
   2   4   2     2558.72     2642.02     28.07 o 
   3   4   2     2455.40     2413.82     25.99 o 
   4   4   2      363.21      521.30      7.63 o 
   5   4   2      319.68      264.15      5.11 o 
   6   4   2      102.05      114.45      3.52 o 
   7   4   2     4503.10     4384.26     50.85 o 
   8   4   2     1648.29     1814.71     23.71 o 
   9   4   2     3102.32     2702.54     34.40 o 
  10   4   2     1166.89     1299.04     18.99 o 
  11   4   2      908.24      751.33     13.21 o 
  12   4   2        6.79       27.75      4.14 o 
  13   4   2      334.40      289.90      8.69 o 
  14   4   2      133.16      166.43     11.97 o 
  15   4   2       99.83      105.43      7.30 o 
  16   4   2      135.57      123.03      9.35 o 
 -15   5   2      175.48      190.68      9.52 o 
 -14   5   2      398.05      346.24     11.42 o 
 -13   5   2      112.96      129.60      7.65 o 
 -12   5   2       40.18       22.10      5.01 o 
 -11   5   2       37.47       22.66      4.67 o 
 -10   5   2       69.13       59.35      5.27 o 
  -9   5   2      274.88      229.91      8.17 o 
  -8   5   2       94.46       83.75      5.50 o 
  -7   5   2       98.51      112.89      5.68 o 
  -6   5   2       46.03       70.99      3.14 o 
  -5   5   2      221.33      234.54      5.76 o 
  -4   5   2      184.76      163.71      4.11 o 
  -3   5   2      969.45     1016.20     12.78 o 
  -2   5   2     1585.49     1552.13     17.94 o 
  -1   5   2      574.84      510.73      9.08 o 
   0   5   2      920.03      940.20     11.95 o 
   1   5   2      590.52      681.74      9.46 o 
   2   5   2     4608.11     4672.44     48.24 o 
   3   5   2      360.89      332.25      6.09 o 
   4   5   2       10.00       14.79      2.17 o 
   5   5   2       71.38       56.63      3.00 o 
   6   5   2       17.34       27.15      2.59 o 
   7   5   2     1680.89     1704.26     22.70 o 
   8   5   2      300.07      311.42      7.63 o 
   9   5   2     2614.42     2599.40     33.11 o 
  10   5   2        0.49        5.01      3.32 o 
  11   5   2      208.48      176.19      6.69 o 
  12   5   2      174.18      162.44      6.76 o 
  13   5   2        7.10        3.40      3.80 o 
  14   5   2       24.08       20.19      6.24 o 
  15   5   2       27.82       39.43      7.19 o 
 -14   6   2        3.35        4.38      4.76 o 
 -13   6   2      221.60      261.45     11.61 o 
 -12   6   2     1196.41     1221.45     22.82 o 
 -11   6   2      478.43      466.27     12.75 o 
 -10   6   2     1053.74     1039.73     19.79 o 
  -9   6   2      206.33      183.48      7.88 o 
  -8   6   2     1169.48     1196.25     21.01 o 
  -7   6   2      586.50      549.48     14.91 o 
  -6   6   2      637.30      648.19     13.33 o 
  -5   6   2      170.32      146.95      6.27 o 
  -4   6   2      643.10      677.22     12.90 o 
  -3   6   2      391.60      333.10      6.34 o 
  -2   6   2      982.81     1020.76     13.25 o 
  -1   6   2      978.52      953.19     12.58 o 
   0   6   2     1360.24     1227.11     16.45 o 
   1   6   2      978.59      992.78     13.03 o 
   2   6   2     7193.14     7038.08     71.75 o 
   3   6   2     2140.56     2115.04     24.20 o 
   4   6   2      516.76      494.66      8.59 o 
   5   6   2       16.54       33.36      2.93 o 
   6   6   2      937.07      979.37     15.12 o 
   7   6   2      401.75      371.17      8.50 o 
   8   6   2     2216.79     2302.87     30.08 o 
   9   6   2     1962.48     1802.23     34.20 o 
  10   6   2      824.06      891.52     15.32 o 
  11   6   2      339.35      305.94     11.74 o 
  12   6   2       22.32       44.57      6.64 o 
  13   6   2      108.95      121.08      8.98 o 
  14   6   2       35.28       34.29      7.03 o 
 -13   7   2       83.78       47.06      6.27 o 
 -12   7   2        0.16       10.74      5.86 o 
 -11   7   2      200.21      276.03     10.13 o 
 -10   7   2       97.41       66.09      6.14 o 
  -9   7   2       45.53       96.12      6.75 o 
  -8   7   2      249.46      320.60     10.13 o 
  -7   7   2       16.71       23.73      4.54 o 
  -6   7   2      365.18      403.73     10.86 o 
  -5   7   2       79.67       75.52      5.52 o 
  -4   7   2      190.95      152.89      5.77 o 
  -3   7   2      276.69      232.21      7.02 o 
  -2   7   2      253.03      211.94      6.32 o 
  -1   7   2      179.27      200.11      6.20 o 
   0   7   2        5.49        5.95      2.60 o 
   1   7   2      200.76      210.87      5.51 o 
   2   7   2     3077.70     3030.98     33.64 o 
   3   7   2     2391.42     2510.60     28.66 o 
   4   7   2       20.92       23.02      3.15 o 
   5   7   2     1033.74     1029.89     16.62 o 
   6   7   2      689.53      680.16     12.32 o 
   7   7   2        2.66        4.90      4.09 o 
   8   7   2      346.79      341.18     11.94 o 
   9   7   2      302.09      346.09     12.50 o 
  10   7   2      184.66      159.67      9.35 o 
  11   7   2       88.64       67.94      9.72 o 
  12   7   2       93.38      122.64      9.09 o 
  13   7   2      121.68      119.84      9.54 o 
 -11   8   2      188.30      184.84     10.41 o 
 -10   8   2      360.09      393.54     14.99 o 
  -9   8   2      679.14      680.05     17.13 o 
  -8   8   2      383.41      390.00     11.51 o 
  -7   8   2      164.32      172.23      7.88 o 
  -6   8   2      389.87      357.93     10.62 o 
  -5   8   2      219.64      247.49      8.86 o 
  -4   8   2      658.20      627.52     12.08 o 
  -3   8   2       15.63       16.69      3.99 o 
  -2   8   2      472.63      449.55      9.84 o 
  -1   8   2       82.60       87.06      4.82 o 
   0   8   2     1302.22     1383.47     20.31 o 
   1   8   2     1511.30     1444.26     20.97 o 
   2   8   2     1766.72     1824.69     25.08 o 
   3   8   2     1979.03     1885.07     23.21 o 
   4   8   2      628.54      628.67     11.91 o 
   5   8   2      124.49      134.73      6.80 o 
   6   8   2      418.99      396.60     12.73 o 
   7   8   2      750.19      814.59     19.55 o 
   8   8   2      744.15      652.06     22.95 o 
   9   8   2      510.24      629.63     17.66 o 
  10   8   2       59.00       33.33      7.38 o 
  11   8   2      174.76      268.86     12.20 o 
  -9   9   2       25.66       35.17      4.58 o 
  -8   9   2      132.45      132.74      8.10 o 
  -7   9   2        0.02        3.22      4.61 o 
  -6   9   2        9.63       12.21      5.75 o 
  -5   9   2       46.40       75.55      9.22 o 
  -4   9   2      145.46      163.02      7.80 o 
  -3   9   2       81.26       69.26      7.75 o 
  -2   9   2      208.69      232.75      8.66 o 
  -1   9   2       34.03       44.16      4.63 o 
   0   9   2        4.14        6.43      4.24 o 
   1   9   2       57.58       91.55      8.79 o 
   2   9   2        3.78       -1.84      4.40 o 
   3   9   2      442.10      462.62     14.51 o 
   4   9   2       76.57       84.53     11.63 o 
   5   9   2       12.45        6.79      5.96 o 
   6   9   2      249.99      242.75     15.18 o 
   7   9   2       49.62       46.47      7.98 o 
   8   9   2      282.06      307.27     15.85 o 
   9   9   2       13.68       24.00      7.33 o 
  -6  10   2      254.69      264.84      9.38 o 
  -5  10   2      139.16      137.82     16.66 o 
  -4  10   2       43.68       33.58      1.92 o 
  -3  10   2       15.40        7.19      1.17 o 
  -2  10   2      219.84      238.28      9.82 o 
  -1  10   2      509.77      515.56     13.82 o 
   0  10   2      512.68      521.71     13.83 o 
   1  10   2      413.03      421.20     14.53 o 
   2  10   2       67.49       95.74      8.39 o 
   3  10   2     1080.23     1073.48     42.58 o 
   4  10   2     1334.93     1280.36     34.43 o 
   5  10   2      639.95      738.37     24.38 o 
 -17   1   3      179.21      157.21      8.86 o 
 -16   1   3      347.53      372.55     12.23 o 
 -15   1   3      710.20      779.15     16.79 o 
 -14   1   3      681.38      761.38     16.07 o 
 -13   1   3       25.68       48.92      5.05 o 
 -12   1   3      191.98      167.99      5.72 o 
 -11   1   3     1059.07     1161.86     17.35 o 
 -10   1   3     2331.71     2157.87     27.24 o 
  -9   1   3     2288.41     2343.62     25.77 o 
  -8   1   3      307.66      245.19      4.74 o 
  -7   1   3     3398.22     3358.11     35.01 o 
  -6   1   3     2079.89     2104.69     22.58 o 
  -5   1   3     6949.14     6766.74     88.32 o 
  -4   1   3        6.74       20.20      1.57 o 
  -3   1   3     9063.25     8795.61     86.45 o 
  -2   1   3     1336.77     1323.48     16.66 o 
  -1   1   3     1753.37     1565.09     27.18 o 
   0   1   3      777.06      803.32      9.78 o 
   1   1   3     5465.73     5347.98     57.70 o 
   2   1   3     6649.63     6985.29     69.08 o 
   3   1   3     6307.38     6234.53     61.86 o 
   4   1   3      532.48      460.83      6.26 o 
   5   1   3      268.23      188.36      3.69 o 
   6   1   3      319.00      460.92      6.67 o 
   7   1   3      905.64      657.57      8.86 o 
   8   1   3     1501.18     1649.90     18.85 o 
   9   1   3     4089.37     4044.03     42.42 o 
  10   1   3     2660.90     2809.48     34.31 o 
  11   1   3     2555.17     2296.49     29.19 o 
  12   1   3     2428.93     2434.71     41.94 o 
  13   1   3      123.42      136.62      7.00 o 
  14   1   3      527.84      588.95     13.77 o 
  15   1   3      420.10      436.77     12.35 o 
  16   1   3      192.12      189.61      9.22 o 
  17   1   3      184.95      200.14      9.60 o 
 -17   2   3        4.94       -1.58      6.01 o 
 -16   2   3        7.41       14.51      5.21 o 
 -15   2   3        0.75       -2.34      4.28 o 
 -14   2   3      142.42      115.38      6.91 o 
 -13   2   3     1226.02     1366.31     20.19 o 
 -12   2   3       61.55      111.06      5.08 o 
 -11   2   3      763.23      672.72     11.69 o 
 -10   2   3      112.90      152.93      5.13 o 
  -9   2   3       92.32      123.67      4.53 o 
  -8   2   3      252.00      231.29      6.52 o 
  -7   2   3       92.42       84.47      2.73 o 
  -6   2   3      546.85      630.76      8.28 o 
  -5   2   3      103.71      110.68      2.81 o 
  -4   2   3     1324.13     1346.37     14.88 o 
  -3   2   3      415.10      413.44      6.73 o 
  -2   2   3     4327.04     4270.43     47.46 o 
  -1   2   3    10091.84     9814.68    106.40 o 
   0   2   3      428.99      337.24      4.66 o 
   1   2   3     9402.15     9093.35    110.97 o 
   2   2   3      785.41      654.74      7.95 o 
   3   2   3      861.60      827.33     10.72 o 
   4   2   3      759.11      791.13     10.58 o 
   5   2   3      688.49      789.35     14.22 o 
   6   2   3      920.04     1027.04     13.57 o 
   7   2   3      231.68      294.38      6.18 o 
   8   2   3      468.33      468.23      8.46 o 
   9   2   3      782.55      822.46     12.80 o 
  10   2   3        1.54        5.46      3.19 o 
  11   2   3     1180.87     1072.71     16.25 o 
  12   2   3      217.18      178.35      6.29 o 
  13   2   3       34.57       31.55      5.63 o 
  14   2   3       52.72       69.43      5.96 o 
  15   2   3       65.51       96.60      6.93 o 
  16   2   3      156.72      132.66      8.07 o 
  17   2   3       27.60       39.10      6.30 o 
 -17   3   3       85.23       83.48      9.01 o 
 -16   3   3      742.53      780.68     21.14 o 
 -15   3   3      327.79      316.33     12.72 o 
 -14   3   3      156.37      199.59      8.41 o 
 -13   3   3      541.94      533.42     15.33 o 
 -12   3   3      558.14      600.71     12.03 o 
 -11   3   3      693.33      660.19     11.83 o 
 -10   3   3      360.90      389.81      8.32 o 
  -9   3   3      151.36      106.38      4.40 o 
  -8   3   3     2437.22     2448.70     30.04 o 
  -7   3   3      487.02      434.10      9.28 o 
  -6   3   3     7261.73     7277.58     73.13 o 
  -5   3   3      977.94      915.97     12.05 o 
  -4   3   3     3769.28     3581.52     39.22 o 
  -3   3   3     1284.46     1368.00     17.21 o 
  -2   3   3     1161.21     1039.88     13.57 o 
  -1   3   3      643.28      684.59      8.42 o 
   0   3   3       38.20       18.18      1.63 o 
   1   3   3     1858.91     2028.95     23.64 o 
   2   3   3     5088.55     4892.36     49.42 o 
   3   3   3      702.21      674.93      8.68 o 
   4   3   3     3827.35     3723.46     38.35 o 
   5   3   3       11.45       35.18      2.73 o 
   6   3   3      563.39      455.82      6.96 o 
   7   3   3      333.09      340.32      5.93 o 
   8   3   3     1311.99     1171.69     19.20 o 
   9   3   3     1942.85     2043.48     26.34 o 
  10   3   3     5026.36     4689.92     61.93 o 
  11   3   3     1102.23     1088.80     16.77 o 
  12   3   3      242.75      245.86      7.40 o 
  13   3   3      188.72      194.62      7.94 o 
  14   3   3      360.06      368.98     11.78 o 
  15   3   3      243.05      249.90      9.65 o 
  16   3   3      324.21      311.49     15.90 o 
 -16   4   3      224.62      237.66     11.89 o 
 -15   4   3        3.75        3.10      5.55 o 
 -14   4   3       47.83       46.73      5.54 o 
 -13   4   3      805.51      806.92     18.21 o 
 -12   4   3      130.55       75.48      5.77 o 
 -11   4   3      161.50      129.57      7.68 o 
 -10   4   3       36.36       72.37      5.21 o 
  -9   4   3       17.40       51.47      3.63 o 
  -8   4   3       24.04       31.78      3.33 o 
  -7   4   3        2.97        1.78      1.63 o 
  -6   4   3        1.85        2.99      1.69 o 
  -5   4   3     1520.63     1605.66     18.23 o 
  -4   4   3      178.84      222.72      4.23 o 
  -3   4   3      394.12      386.72      5.84 o 
  -2   4   3      575.71      552.06     10.06 o 
  -1   4   3      430.24      577.71      9.64 o 
   0   4   3     1275.15     1349.50     15.45 o 
   1   4   3      486.28      537.65      8.35 o 
   2   4   3      417.57      446.47      6.71 o 
   3   4   3      182.53      200.10      4.35 o 
   4   4   3       71.00       70.85      2.86 o 
   5   4   3       51.13       67.11      2.91 o 
   6   4   3      544.87      510.14      7.87 o 
   7   4   3       22.82       20.43      2.32 o 
   8   4   3        0.05        1.05      2.66 o 
   9   4   3     1924.49     1788.36     23.96 o 
  10   4   3     1501.56     1484.16     21.08 o 
  11   4   3      112.99       95.36      5.36 o 
  12   4   3       17.33        8.01      4.11 o 
  13   4   3        8.10        7.39      3.74 o 
  14   4   3        0.98        3.46      4.48 o 
  15   4   3       32.74       37.89      6.83 o 
  16   4   3       79.97       97.94      9.90 o 
 -15   5   3      142.85      136.62      8.33 o 
 -14   5   3      532.85      531.91     14.05 o 
 -13   5   3      677.57      622.48     14.98 o 
 -12   5   3     2754.13     2885.04     42.73 o 
 -11   5   3       63.77       66.02      5.82 o 
 -10   5   3        6.17        7.19      3.89 o 
  -9   5   3       17.90       10.47      3.89 o 
  -8   5   3     1529.83     1495.07     24.08 o 
  -7   5   3     1070.17     1142.13     19.70 o 
  -6   5   3     3633.95     3432.49     40.86 o 
  -5   5   3     2205.25     2344.04     29.12 o 
  -4   5   3     2365.62     2087.89     23.29 o 
  -3   5   3      127.59      133.35      3.92 o 
  -2   5   3     1127.17      997.88     14.27 o 
  -1   5   3      339.00      320.97      5.74 o 
   0   5   3     4513.61     4736.81     57.61 o 
   1   5   3     1498.83     1434.10     16.94 o 
   2   5   3     1291.16     1421.78     16.86 o 
   3   5   3      916.94      764.07     10.47 o 
   4   5   3       57.77       53.43      2.90 o 
   5   5   3     1914.25     1941.90     22.33 o 
   6   5   3     3252.27     3023.34     38.46 o 
   7   5   3      781.60      868.71     13.73 o 
   8   5   3        5.70       19.92      3.40 o 
   9   5   3      412.67      547.02     12.68 o 
  10   5   3     1581.43     1326.23     19.74 o 
  11   5   3     1411.18     1585.59     25.78 o 
  12   5   3      433.58      342.37     10.41 o 
  13   5   3       49.24       74.37      7.09 o 
  14   5   3        5.36       12.73      4.95 o 
  15   5   3      125.69      167.89     10.24 o 
 -14   6   3       28.35       47.41      6.28 o 
 -13   6   3        5.20       -0.65      4.20 o 
 -12   6   3        1.71       16.98      4.95 o 
 -11   6   3      590.40      423.76     12.09 o 
 -10   6   3      177.19      234.07      8.90 o 
  -9   6   3      272.87      363.73     10.56 o 
  -8   6   3       66.16       49.45      4.92 o 
  -7   6   3       32.03       30.88      4.46 o 
  -6   6   3        0.93       -2.08      3.27 o 
  -5   6   3     1712.05     1741.77     26.04 o 
  -4   6   3      369.30      385.54      9.57 o 
  -3   6   3       56.25       68.78      3.94 o 
  -2   6   3       75.87       84.13      4.16 o 
  -1   6   3       79.41       85.75      3.45 o 
   0   6   3      455.58      529.46      8.37 o 
   1   6   3       93.85      118.57      4.04 o 
   2   6   3      550.34      529.66      8.52 o 
   3   6   3      230.52      223.30      5.44 o 
   4   6   3       46.67       70.83      3.51 o 
   5   6   3      497.84      467.74      8.20 o 
   6   6   3      300.22      289.20      7.32 o 
   7   6   3      247.29      236.73      6.96 o 
   8   6   3      678.58      670.18     12.31 o 
   9   6   3      403.21      389.39     11.72 o 
  10   6   3        7.02        9.52      4.13 o 
  11   6   3       15.96       13.97      5.41 o 
  12   6   3       42.65       39.39      6.70 o 
  13   6   3       56.90       54.57      9.37 o 
  14   6   3      109.00      102.17      8.97 o 
 -13   7   3      541.17      558.82     15.09 o 
 -12   7   3      858.14      845.60     18.70 o 
 -11   7   3      223.67      281.53     10.38 o 
 -10   7   3      158.43      182.16      8.53 o 
  -9   7   3        4.07       15.44      4.60 o 
  -8   7   3      684.93      688.43     15.23 o 
  -7   7   3     1807.24     1679.17     27.40 o 
  -6   7   3      754.27      738.15     15.20 o 
  -5   7   3     1060.57     1050.65     16.41 o 
  -4   7   3     1342.32     1357.23     22.53 o 
  -3   7   3      245.19      240.43      6.93 o 
  -2   7   3      579.49      576.68     10.85 o 
  -1   7   3     1244.39     1183.93     17.52 o 
   0   7   3      289.15      274.76      8.11 o 
   1   7   3      786.56      834.53     14.16 o 
   2   7   3     2367.97     2355.18     27.16 o 
   3   7   3     1960.18     2071.44     24.47 o 
   4   7   3     1062.16      993.28     17.22 o 
   5   7   3      749.91      750.04     12.96 o 
   6   7   3      159.93      172.03      7.10 o 
   7   7   3      390.06      395.18     10.50 o 
   8   7   3      593.44      608.59     20.37 o 
   9   7   3      191.18      188.75      9.58 o 
  10   7   3       53.12       78.87      7.47 o 
  11   7   3      175.39      143.75      9.35 o 
  12   7   3      265.79      281.04     12.49 o 
 -11   8   3       84.39       47.58      5.42 o 
 -10   8   3      149.06      199.47      8.90 o 
  -9   8   3        3.90       12.78      4.13 o 
  -8   8   3      137.32      118.92      7.06 o 
  -7   8   3        0.01       -3.93      3.93 o 
  -6   8   3       75.31      100.44      6.30 o 
  -5   8   3      221.67      231.47     13.27 o 
  -4   8   3      231.31      226.52      9.67 o 
  -3   8   3        1.98       -1.59      3.02 o 
  -2   8   3        2.98        3.68      2.94 o 
  -1   8   3       96.44      108.43      5.29 o 
   0   8   3       49.79       51.55      4.96 o 
   1   8   3      632.39      633.76     12.10 o 
   2   8   3        0.53        2.15      3.18 o 
   3   8   3     1011.49      977.03     15.92 o 
   4   8   3       57.88       65.51      5.05 o 
   5   8   3       12.80       25.96      5.16 o 
   6   8   3       14.50       12.19      6.87 o 
   7   8   3        0.07       -0.29      4.68 o 
   8   8   3        0.48        2.89      5.02 o 
   9   8   3       23.07       18.21      6.77 o 
  10   8   3       24.77        8.15      5.61 o 
  11   8   3        2.52       -5.04      5.04 o 
  -9   9   3      959.64     1080.27     21.66 o 
  -8   9   3       42.15       36.98      6.89 o 
  -7   9   3      312.23      325.90     10.34 o 
  -6   9   3      147.02      139.00      7.62 o 
  -5   9   3     1030.64     1007.99     28.96 o 
  -4   9   3      266.33      287.03      9.56 o 
  -3   9   3      772.67      810.39     19.78 o 
  -2   9   3      156.56      162.54      6.37 o 
  -1   9   3       64.29       75.49      5.38 o 
   0   9   3       95.90       92.44      6.44 o 
   1   9   3      881.05      938.01     27.20 o 
   2   9   3      552.93      549.94     15.70 o 
   3   9   3     3366.44     3298.61     87.84 o 
   4   9   3     1059.90     1022.39     29.08 o 
   5   9   3       88.50       87.04      9.31 o 
   6   9   3       11.51       41.00      8.35 o 
   7   9   3       30.86       22.05      6.78 o 
   8   9   3      701.31      842.03     27.30 o 
  -5  10   3       14.98       14.44      1.92 o 
  -4  10   3        8.24       12.57      6.52 o 
  -3  10   3        2.09        7.28      5.90 o 
  -2  10   3       36.09       34.80     10.64 o 
  -1  10   3      163.79      184.01     10.39 o 
   0  10   3       87.56       67.99      7.55 o 
   1  10   3       75.39       82.74      8.03 o 
   2  10   3       66.12       72.19     10.12 o 
   3  10   3      109.99      116.89     11.79 o 
   4  10   3      369.33      315.65     15.32 o 
   5  10   3        5.25       18.60      5.72 o 
 -17   0   4      234.89      257.51     23.26 o 
 -16   0   4       90.32       84.85      9.66 o 
 -15   0   4        4.76       -6.06      6.06 o 
 -14   0   4      179.17      247.44     12.96 o 
 -13   0   4      389.56      413.69     15.60 o 
 -12   0   4      636.76      583.53     19.51 o 
 -11   0   4     4069.92     3934.01     59.48 o 
 -10   0   4     2331.07     2548.73     39.91 o 
  -9   0   4     1371.99     1284.93     22.00 o 
  -8   0   4      305.57      291.58      7.66 o 
  -7   0   4      294.61      259.55      6.99 o 
  -6   0   4     3501.93     3433.84     67.12 o 
  -5   0   4     7295.83     7929.85    111.40 o 
  -4   0   4     2625.47     2422.54     35.78 o 
  -3   0   4      638.04      755.72     12.69 o 
  -2   0   4     1767.98     1663.21     24.92 o 
  -1   0   4     2612.42     3128.68     44.78 o 
   1   0   4     8414.67     8807.58    148.36 o 
   2   0   4     5112.92     5225.57     82.53 o 
   3   0   4      333.09      318.85      9.13 o 
   4   0   4      447.87      370.43      7.73 o 
   5   0   4     4090.39     4072.99     58.88 o 
   6   0   4      105.55      248.89      8.61 o 
   7   0   4     7431.11     7823.41    111.00 o 
   8   0   4     2732.03     2599.60     39.98 o 
   9   0   4     3750.73     3955.62     58.99 o 
  10   0   4     3588.61     3328.52     64.05 o 
  11   0   4     4063.52     3991.85     76.03 o 
  12   0   4     2358.14     2239.72     47.22 o 
  13   0   4       46.30       68.24      8.08 o 
  14   0   4       17.49       10.83      6.51 o 
  15   0   4      110.66      100.27     15.18 o 
  16   0   4      102.11       78.57      9.89 o 
  17   0   4      447.18      505.95     39.03 o 
 -17   1   4       13.02       11.85      5.52 o 
 -16   1   4       10.52        4.88      4.67 o 
 -15   1   4        0.44       -3.58      4.34 o 
 -14   1   4       95.03       82.16      7.80 o 
 -13   1   4      734.53      708.26     14.90 o 
 -12   1   4     1016.43      972.05     15.22 o 
 -11   1   4      103.39      110.79      4.67 o 
 -10   1   4        6.33        5.88      2.61 o 
  -9   1   4      893.46      947.57     14.78 o 
  -8   1   4        0.74        8.91      1.90 o 
  -7   1   4       40.10       66.13      2.71 o 
  -6   1   4     1032.53     1185.60     13.81 o 
  -5   1   4      166.44      183.93      4.08 o 
  -4   1   4       36.44       44.66      2.03 o 
  -3   1   4     1921.93     1818.22     32.44 o 
  -2   1   4    12635.90    12635.56    123.83 o 
  -1   1   4    14045.53    13950.20    210.23 o 
   0   1   4     6972.60     6937.95     68.68 o 
   1   1   4     2406.19     2308.82     26.03 o 
   2   1   4      733.82      670.35      8.02 o 
   3   1   4       92.13      131.75      2.92 o 
   4   1   4     1996.18     2074.01     24.95 o 
   5   1   4      292.80      334.04      5.29 o 
   6   1   4      214.21      250.73      4.70 o 
   7   1   4       52.38       57.35      2.62 o 
   8   1   4      110.19      122.71      3.76 o 
   9   1   4      163.35      161.38      4.45 o 
  10   1   4       88.52       59.73      3.84 o 
  11   1   4      240.78      219.78      6.53 o 
  12   1   4      109.80      123.90      8.73 o 
  13   1   4       89.17       58.54      5.29 o 
  14   1   4       23.33       13.37      4.48 o 
  15   1   4       59.31       64.75      6.24 o 
  16   1   4       37.86       31.53      5.65 o 
  17   1   4       78.93       83.10      7.37 o 
 -17   2   4       16.42        9.30      6.36 o 
 -16   2   4      135.27      129.48      9.61 o 
 -15   2   4      242.66      248.80      9.34 o 
 -14   2   4      553.11      592.15     14.57 o 
 -13   2   4        8.04        9.11      3.86 o 
 -12   2   4      166.35      180.74      6.22 o 
 -11   2   4      310.59      313.13      7.86 o 
 -10   2   4     1455.18     1512.08     20.59 o 
  -9   2   4     2943.56     2709.20     48.97 o 
  -8   2   4      475.92      425.92      7.91 o 
  -7   2   4      732.19      654.19      8.93 o 
  -6   2   4     6243.35     6467.36     65.06 o 
  -5   2   4      979.55      941.40     12.67 o 
  -4   2   4     3457.03     3238.42     37.01 o 
  -3   2   4     2059.06     2122.61     24.94 o 
  -2   2   4     1247.50     1238.95     15.45 o 
  -1   2   4     2648.45     2626.67     27.09 o 
   0   2   4     1389.44     1372.03     14.87 o 
   1   2   4     1057.39      964.08     12.64 o 
   2   2   4      664.44      655.71      8.81 o 
   3   2   4     2238.56     2132.07     22.61 o 
   4   2   4     2727.55     2823.57     29.50 o 
   5   2   4     1747.00     1562.97     17.48 o 
   6   2   4     2811.15     2684.41     28.67 o 
   7   2   4      941.19      872.73     11.27 o 
   8   2   4      655.70      607.46      8.92 o 
   9   2   4     4566.59     4607.08     53.52 o 
  10   2   4     2102.98     1992.81     25.98 o 
  11   2   4     4577.27     4486.54     53.02 o 
  12   2   4      796.22      849.82     17.95 o 
  13   2   4        7.49        8.20      4.19 o 
  14   2   4       18.86       15.38      4.95 o 
  15   2   4      130.84      142.47      7.78 o 
  16   2   4      491.75      468.16     15.47 o 
 -17   3   4       17.85        1.53      5.99 o 
 -16   3   4       29.11       20.10      6.59 o 
 -15   3   4        1.06        1.29      5.36 o 
 -14   3   4        8.44        5.10      4.27 o 
 -13   3   4        6.85        6.49      4.28 o 
 -12   3   4      600.08      517.80     10.51 o 
 -11   3   4      950.53      962.65     15.27 o 
 -10   3   4       69.09       79.62      4.19 o 
  -9   3   4     1130.30     1114.14     16.12 o 
  -8   3   4      328.26      384.06      7.67 o 
  -7   3   4      806.60      874.11     11.28 o 
  -6   3   4      848.07      926.85     13.06 o 
  -5   3   4      677.95      663.37      8.67 o 
  -4   3   4      109.26      111.00      4.20 o 
  -3   3   4      296.35      324.30      6.10 o 
  -2   3   4        2.44        4.47      1.71 o 
  -1   3   4      236.27      227.91      3.87 o 
   0   3   4       88.14       85.41      2.45 o 
   1   3   4     1261.10     1575.01     19.01 o 
   2   3   4     1518.92     1481.23     16.45 o 
   3   3   4       35.22       68.29      3.18 o 
   4   3   4      314.68      284.69      5.04 o 
   5   3   4      213.99      239.67      4.69 o 
   6   3   4      819.46      776.44     11.20 o 
   7   3   4     1269.49     1298.34     17.67 o 
   8   3   4       53.48       55.29      3.56 o 
   9   3   4      388.04      365.53      8.02 o 
  10   3   4     1089.29     1171.52     18.83 o 
  11   3   4       50.44       73.65      4.67 o 
  12   3   4      604.13      606.53     11.79 o 
  13   3   4        7.73        1.50      3.47 o 
  14   3   4       20.20       11.51      5.54 o 
  15   3   4       80.50       70.02      7.49 o 
  16   3   4        1.54        5.40      6.11 o 
 -16   4   4      298.45      257.89     14.14 o 
 -15   4   4      430.65      435.76     17.69 o 
 -14   4   4       70.50       50.96      5.82 o 
 -13   4   4      563.56      734.11     16.04 o 
 -12   4   4      614.05      523.13     21.00 o 
 -11   4   4      402.46      478.76     11.80 o 
 -10   4   4      110.66       85.93      5.53 o 
  -9   4   4      520.34      575.46     12.42 o 
  -8   4   4     1997.79     1855.37     27.94 o 
  -7   4   4     2349.08     2295.08     28.47 o 
  -6   4   4     1304.06     1358.31     21.23 o 
  -5   4   4     1732.92     1593.22     20.63 o 
  -4   4   4     1020.10     1226.14     16.55 o 
  -3   4   4     4655.38     4360.80     49.81 o 
  -2   4   4     1549.84     1717.02     21.49 o 
  -1   4   4     1254.06     1034.39     14.12 o 
   0   4   4      463.94      404.52      6.20 o 
   1   4   4       14.65       13.11      2.13 o 
   2   4   4     2621.94     2420.44     26.10 o 
   3   4   4     2410.73     2491.21     26.92 o 
   4   4   4     3254.36     3272.21     34.67 o 
   5   4   4      342.41      285.76      6.05 o 
   6   4   4     1127.92     1211.04     14.95 o 
   7   4   4     1609.92     1405.14     17.08 o 
   8   4   4      451.69      528.10     10.95 o 
   9   4   4     1135.39      956.46     16.81 o 
  10   4   4     1312.15     1463.94     20.95 o 
  11   4   4      171.44      166.69      6.29 o 
  12   4   4      250.53      303.52      9.60 o 
  13   4   4      424.84      390.72     11.01 o 
  14   4   4      470.82      465.31     12.61 o 
  15   4   4      119.46      107.53      8.67 o 
 -15   5   4       38.43       28.68      5.63 o 
 -14   5   4       31.44       41.77      5.73 o 
 -13   5   4        9.71        2.52      4.47 o 
 -12   5   4      170.75      171.28     13.20 o 
 -11   5   4      108.88      104.12      6.76 o 
 -10   5   4      143.53      141.52      7.17 o 
  -9   5   4       24.98       27.57      4.41 o 
  -8   5   4      134.35      116.43      6.10 o 
  -7   5   4      293.46      316.22      8.95 o 
  -6   5   4        2.11       -1.82      2.53 o 
  -5   5   4        8.86       30.87      3.04 o 
  -4   5   4      166.97      154.15      4.98 o 
  -3   5   4      100.89      119.07      4.37 o 
  -2   5   4      990.15      950.17     12.02 o 
  -1   5   4      197.25      173.38      4.45 o 
   0   5   4        0.11        4.95      1.83 o 
   1   5   4     1879.32     1865.25     21.19 o 
   2   5   4      154.22      234.69      5.05 o 
   3   5   4     1533.19     1601.35     18.77 o 
   4   5   4       30.52       47.83      3.28 o 
   5   5   4      301.46      276.34      6.41 o 
   6   5   4      844.35      849.41     12.46 o 
   7   5   4      208.56      193.11      5.96 o 
   8   5   4        0.07       -0.12      2.85 o 
   9   5   4      233.63      235.11      9.32 o 
  10   5   4      467.10      447.68     13.00 o 
  11   5   4      313.12      290.68      9.34 o 
  12   5   4      152.31      136.09      7.35 o 
  13   5   4       34.31       15.30      4.95 o 
  14   5   4      114.64      103.66      7.29 o 
  15   5   4      130.68      123.11      8.88 o 
 -14   6   4      200.43      252.22     10.34 o 
 -13   6   4      468.22      482.86     13.59 o 
 -12   6   4     1134.30     1107.93     21.74 o 
 -11   6   4     1018.09     1058.08     20.56 o 
 -10   6   4       49.72       37.57      5.00 o 
  -9   6   4      125.74      160.33      7.61 o 
  -8   6   4      715.30      702.79     17.95 o 
  -7   6   4      915.05      956.87     17.91 o 
  -6   6   4      226.41      231.10      7.92 o 
  -5   6   4      941.37      880.05     13.97 o 
  -4   6   4     3253.82     3247.37     39.45 o 
  -3   6   4      764.30      745.41     12.24 o 
  -2   6   4     1988.63     2000.99     25.89 o 
  -1   6   4      328.90      316.37      8.27 o 
   0   6   4      499.24      425.12      7.36 o 
   1   6   4      476.10      452.44      7.73 o 
   2   6   4     1940.99     1834.76     21.53 o 
   3   6   4      992.12     1062.85     14.05 o 
   4   6   4      653.92      624.30      9.70 o 
   5   6   4      142.97      138.32      4.68 o 
   6   6   4      798.63      827.41     28.00 o 
   7   6   4      336.97      293.90      8.78 o 
   8   6   4     1285.84     1385.03     22.85 o 
   9   6   4       15.39        1.99      4.05 o 
  10   6   4      157.34      203.04      8.39 o 
  11   6   4        4.77        8.68      5.16 o 
  12   6   4      173.63      229.06      9.30 o 
  13   6   4      475.71      435.90     15.86 o 
 -13   7   4        3.45       15.73      4.78 o 
 -12   7   4       50.42       34.67      5.97 o 
 -11   7   4       14.58       -1.19      3.93 o 
 -10   7   4        2.46        6.62      3.77 o 
  -9   7   4      989.60      877.96     18.07 o 
  -8   7   4        2.55       22.92      4.66 o 
  -7   7   4        0.82        6.37      3.85 o 
  -6   7   4      393.96      347.13     10.05 o 
  -5   7   4        0.01        1.78      2.93 o 
  -4   7   4      358.70      394.91      8.79 o 
  -3   7   4       38.60       31.30      4.08 o 
  -2   7   4        2.17       12.89      3.67 o 
  -1   7   4        4.14        7.26      2.95 o 
   0   7   4       65.84       79.56      5.41 o 
   1   7   4      303.03      301.22     11.55 o 
   2   7   4      129.69      136.34      5.44 o 
   3   7   4      994.56     1026.52     14.26 o 
   4   7   4      411.64      448.04     10.86 o 
   5   7   4      263.57      237.70      8.00 o 
   6   7   4      127.64      111.00      6.16 o 
   7   7   4      280.95      309.59      9.44 o 
   8   7   4      282.26      255.97      8.86 o 
   9   7   4       83.87       66.84      5.89 o 
  10   7   4       27.92       18.77      7.65 o 
  11   7   4      300.44      314.33     15.54 o 
  12   7   4      224.51      195.11     14.67 o 
 -11   8   4      404.35      328.45     11.20 o 
 -10   8   4      565.77      659.36     15.99 o 
  -9   8   4      152.38      137.21     13.49 o 
  -8   8   4       94.29      127.89      7.84 o 
  -7   8   4       39.76       50.39      5.35 o 
  -6   8   4      108.83      129.00      7.06 o 
  -5   8   4      437.20      483.63     24.65 o 
  -4   8   4      842.66      787.48     14.02 o 
  -3   8   4      767.06      794.64     14.03 o 
  -2   8   4      895.64      860.60     16.69 o 
  -1   8   4      689.11      692.63     15.65 o 
   0   8   4     1302.29     1389.49     20.69 o 
   1   8   4      421.05      337.27      8.65 o 
   2   8   4      197.94      260.86      9.69 o 
   3   8   4      241.22      222.64     12.97 o 
   4   8   4      131.09      160.09      7.33 o 
   5   8   4      796.19      801.78     19.08 o 
   6   8   4      262.08      281.27     10.96 o 
   7   8   4       31.83       44.93      6.04 o 
   8   8   4       24.73       22.92      5.99 o 
   9   8   4       17.09       27.13      6.18 o 
  10   8   4       59.40       51.92      9.82 o 
  -9   9   4       69.05       41.56      8.60 o 
  -8   9   4      169.52      184.98      8.08 o 
  -7   9   4       55.50       36.12      4.14 o 
  -6   9   4       67.78       60.97      4.43 o 
  -5   9   4      308.23      308.77     10.04 o 
  -4   9   4        0.93       22.47      7.53 o 
  -3   9   4      114.44      153.29      6.24 o 
  -2   9   4      117.67      137.20      7.21 o 
  -1   9   4       76.02      116.76      8.21 o 
   0   9   4        4.23        4.05      5.22 o 
   1   9   4        7.89        0.88      4.22 o 
   2   9   4      322.88      377.49     11.02 o 
   3   9   4       57.69       70.00     13.80 o 
   4   9   4       22.06       31.31      7.49 o 
   5   9   4        0.05        1.99      6.11 o 
   6   9   4       58.93       53.27      8.70 o 
   7   9   4       71.80       77.26      9.61 o 
   8   9   4       23.85        3.23      7.49 o 
  -5  10   4      124.49      118.01     12.76 o 
  -4  10   4      107.05      141.18      9.80 o 
  -3  10   4      728.24      649.52     30.95 o 
  -2  10   4      827.99      883.70     18.49 o 
  -1  10   4      252.26      258.41     11.82 o 
   0  10   4      339.77      361.37     17.18 o 
   1  10   4      358.27      418.19     47.90 o 
   2  10   4       77.68       65.49      7.63 o 
   3  10   4      331.27      395.51     18.74 o 
   4  10   4      236.97      228.65     20.11 o 
 -17   1   5      366.70      397.96     15.31 o 
 -16   1   5     1082.68     1095.43     21.85 o 
 -15   1   5      841.35      858.59     28.00 o 
 -14   1   5     1649.00     1479.05     25.16 o 
 -13   1   5      162.02      203.28      8.02 o 
 -12   1   5       98.93       81.69      6.55 o 
 -11   1   5      789.60      913.97     14.39 o 
 -10   1   5     1712.70     1654.06     19.62 o 
  -9   1   5      948.09      956.40     12.47 o 
  -8   1   5       94.15       67.21      2.92 o 
  -7   1   5      436.50      360.59      6.09 o 
  -6   1   5     9536.06     9898.87     98.23 o 
  -5   1   5     8347.31     8747.50     86.91 o 
  -4   1   5     3610.66     3760.91     42.58 o 
  -3   1   5      892.70      808.90     10.20 o 
  -2   1   5     1014.27     1022.95     11.69 o 
  -1   1   5     9564.69    10156.32     99.98 o 
   0   1   5       98.00      152.68      3.01 o 
   1   1   5     4850.10     5265.24     52.85 o 
   2   1   5     4209.15     4095.42     41.57 o 
   3   1   5     5742.97     6027.76     60.32 o 
   4   1   5     9945.53     9974.45     98.66 o 
   5   1   5     1197.51     1149.98     13.51 o 
   6   1   5      818.60      841.13     10.76 o 
   7   1   5      542.23      418.52      6.82 o 
   8   1   5     2046.81     1983.22     22.49 o 
   9   1   5     1902.32     1826.30     21.30 o 
  10   1   5      493.74      505.31      8.48 o 
  11   1   5     2151.66     1978.53     26.09 o 
  12   1   5      725.13      760.74     15.22 o 
  13   1   5      384.75      435.71     11.41 o 
  14   1   5      189.96      211.86      8.51 o 
  15   1   5      200.74      220.05      9.33 o 
  16   1   5      227.17      198.47      9.05 o 
 -17   2   5      273.80      314.14     15.25 o 
 -16   2   5        2.33        1.03      5.39 o 
 -15   2   5      134.11       99.19      8.34 o 
 -14   2   5      265.81      284.57      9.62 o 
 -13   2   5        5.37       12.11      3.64 o 
 -12   2   5        0.03       -1.53      3.03 o 
 -11   2   5       43.20       46.54      3.84 o 
 -10   2   5       27.67       24.39      3.19 o 
  -9   2   5        8.30       19.09      2.31 o 
  -8   2   5      104.07       88.61      3.26 o 
  -7   2   5      499.05      561.65      8.08 o 
  -6   2   5      111.15      152.03      3.66 o 
  -5   2   5       91.51      151.70      3.82 o 
  -4   2   5     1497.27     1438.29     18.07 o 
  -3   2   5      201.83      177.69      3.86 o 
  -2   2   5       11.92       13.79      1.37 o 
  -1   2   5       11.74        2.79      1.29 o 
   0   2   5      970.00      891.49     16.69 o 
   1   2   5     1411.98     1293.80     15.94 o 
   2   2   5     2246.05     2272.03     29.42 o 
   3   2   5      533.81      552.52      7.35 o 
   4   2   5      227.02      285.50      4.88 o 
   5   2   5      519.23      562.12      7.90 o 
   6   2   5        2.20        3.07      1.76 o 
   7   2   5       29.01       43.33      6.76 o 
   8   2   5        3.88        3.28      2.07 o 
   9   2   5      399.32      450.18      9.73 o 
  10   2   5       81.17      113.61      5.00 o 
  11   2   5      265.46      323.06      8.03 o 
  12   2   5      942.51      756.72     13.45 o 
  13   2   5      295.92      376.80     10.86 o 
  14   2   5        2.95        0.36      5.31 o 
  15   2   5      275.46      229.59     10.98 o 
  16   2   5       57.94       73.28      8.24 o 
 -16   3   5      412.16      427.54     15.41 o 
 -15   3   5      275.43      250.53     11.82 o 
 -14   3   5     1088.15     1182.24     26.10 o 
 -13   3   5      654.81      605.74     14.07 o 
 -12   3   5      461.01      519.99     12.49 o 
 -11   3   5      113.14      116.67      6.88 o 
 -10   3   5      203.07      221.57      6.33 o 
  -9   3   5     2192.14     2146.70     27.31 o 
  -8   3   5      907.94      815.47     10.95 o 
  -7   3   5     2398.92     2381.48     26.44 o 
  -6   3   5      772.27      672.18      9.08 o 
  -5   3   5     2427.04     2295.61     32.05 o 
  -4   3   5     1503.28     1508.55     21.59 o 
  -3   3   5     2466.15     2415.65     28.76 o 
  -2   3   5      331.09      325.56      6.13 o 
  -1   3   5      647.18      577.28      7.52 o 
   0   3   5     3904.05     4159.95     42.44 o 
   1   3   5     5224.88     5326.55     53.84 o 
   2   3   5     2359.72     2432.30     28.49 o 
   3   3   5     5737.39     5840.23     59.02 o 
   4   3   5     1378.48     1257.39     14.79 o 
   5   3   5      858.86      849.27     10.94 o 
   6   3   5     1032.61      896.78     11.63 o 
   7   3   5     1188.13     1148.45     16.11 o 
   8   3   5      158.14      137.25      4.33 o 
   9   3   5      454.56      442.42      9.02 o 
  10   3   5      941.12      883.57     14.34 o 
  11   3   5      710.48      738.32     12.97 o 
  12   3   5     2776.38     2791.17     39.99 o 
  13   3   5      925.00      927.59     17.87 o 
  14   3   5      156.34      193.30     10.07 o 
  15   3   5       40.17       36.05      6.76 o 
  16   3   5       27.00       45.96      7.41 o 
 -16   4   5        0.04       -5.26      5.26 o 
 -15   4   5       37.55       26.35      6.35 o 
 -14   4   5       34.70       37.64      5.50 o 
 -13   4   5      303.12      324.52     10.37 o 
 -12   4   5      448.37      419.83     19.68 o 
 -11   4   5      299.28      275.87     12.72 o 
 -10   4   5      670.51      631.54     13.67 o 
  -9   4   5       11.64       20.81      3.92 o 
  -8   4   5      142.21      120.27      5.81 o 
  -7   4   5      526.38      541.83      9.49 o 
  -6   4   5      167.98      197.22      5.35 o 
  -5   4   5      284.11      305.83      6.59 o 
  -4   4   5      113.15      106.58      4.02 o 
  -3   4   5      143.76      110.65      4.51 o 
  -2   4   5      389.69      380.12      7.09 o 
  -1   4   5      273.57      264.02      4.59 o 
   0   4   5      221.13      191.84      4.22 o 
   1   4   5      265.38      292.87      5.11 o 
   2   4   5      124.89      113.10      3.28 o 
   3   4   5      401.11      466.01      7.11 o 
   4   4   5       15.41       22.42      2.16 o 
   5   4   5      111.55      106.79      3.53 o 
   6   4   5      181.26      165.63      4.42 o 
   7   4   5       16.79       26.42      2.55 o 
   8   4   5      522.56      592.76     10.62 o 
   9   4   5       51.99       35.51      4.33 o 
  10   4   5      653.77      606.48     13.16 o 
  11   4   5      391.33      395.59     10.71 o 
  12   4   5     1265.96     1191.31     21.19 o 
  13   4   5      341.75      385.28     11.29 o 
  14   4   5        4.95        5.95      4.81 o 
  15   4   5      149.87      152.67     10.04 o 
 -15   5   5      757.39      671.17     20.88 o 
 -14   5   5      349.56      467.79     13.46 o 
 -13   5   5      322.06      272.77     10.13 o 
 -12   5   5      197.85      277.65      9.82 o 
 -11   5   5       38.88       23.00      4.79 o 
 -10   5   5      483.29      536.03     12.92 o 
  -9   5   5     1252.25     1107.13     19.97 o 
  -8   5   5     2873.41     2880.11     41.18 o 
  -7   5   5      717.15      721.57     14.46 o 
  -6   5   5      404.01      321.16      7.38 o 
  -5   5   5       36.97       24.70      2.97 o 
  -4   5   5     1800.56     1437.17     19.55 o 
  -3   5   5      601.33      673.33     11.01 o 
  -2   5   5      360.76      324.46      6.97 o 
  -1   5   5     2658.47     2651.05     28.72 o 
   0   5   5     1970.26     2041.23     22.87 o 
   1   5   5     1028.83      889.45     11.68 o 
   2   5   5     1456.71     1474.48     17.54 o 
   3   5   5     1325.86     1207.35     15.02 o 
   4   5   5     1855.91     1904.40     22.00 o 
   5   5   5      736.04      735.14     10.60 o 
   6   5   5      577.02      511.00     12.06 o 
   7   5   5       82.60       65.98      4.88 o 
   8   5   5       63.99       32.34      4.32 o 
   9   5   5      138.32      176.26      9.50 o 
  10   5   5     1445.06     1281.95     21.93 o 
  11   5   5     1549.42     1637.38     26.76 o 
  12   5   5      762.94      763.53     16.36 o 
  13   5   5      176.63      206.95     15.48 o 
  14   5   5      788.79      875.88     20.14 o 
 -14   6   5        3.39        4.47      4.36 o 
 -13   6   5        9.81        9.45      4.29 o 
 -12   6   5       12.34       13.71      4.55 o 
 -11   6   5      102.63      108.61      9.84 o 
 -10   6   5      903.76      841.89     20.26 o 
  -9   6   5        0.23       12.10      4.22 o 
  -8   6   5       44.37       34.00      4.81 o 
  -7   6   5       29.76       25.21      4.32 o 
  -6   6   5       18.01       22.66      4.04 o 
  -5   6   5      134.04      110.40      8.24 o 
  -4   6   5       74.85      110.79      4.87 o 
  -3   6   5     1036.99     1053.73     17.70 o 
  -2   6   5      337.28      362.69      8.63 o 
  -1   6   5        8.37       18.05      3.74 o 
   0   6   5      332.12      347.84      7.58 o 
   1   6   5       20.31       29.52      2.83 o 
   2   6   5      432.54      448.65      9.11 o 
   3   6   5      310.36      315.43      7.96 o 
   4   6   5       59.90       83.89      4.77 o 
   5   6   5        6.09        8.29      3.18 o 
   6   6   5      171.75      148.42      7.44 o 
   7   6   5      194.62      219.62     14.50 o 
   8   6   5       94.76       71.04      5.64 o 
   9   6   5      120.33      102.42      7.40 o 
  10   6   5       11.70       27.57      4.86 o 
  11   6   5       13.59        9.99      4.85 o 
  12   6   5      142.92      177.63      8.49 o 
  13   6   5      269.54      239.06      9.85 o 
 -13   7   5      197.70      256.89     10.33 o 
 -12   7   5      393.41      422.58     12.60 o 
 -11   7   5      397.14      491.55     13.51 o 
 -10   7   5       99.38       96.01     11.50 o 
  -9   7   5       57.68       55.48      5.33 o 
  -8   7   5     2169.71     2109.94     41.60 o 
  -7   7   5      849.22      823.07     20.43 o 
  -6   7   5       29.67       53.45      6.01 o 
  -5   7   5      161.90      136.61      5.65 o 
  -4   7   5        5.10        7.57      2.97 o 
  -3   7   5      439.98      418.82      9.21 o 
  -2   7   5     1952.14     1976.95     26.37 o 
  -1   7   5      683.03      670.28     11.96 o 
   0   7   5      637.92      610.42     14.62 o 
   1   7   5      394.71      390.89     10.04 o 
   2   7   5      374.63      367.51     11.21 o 
   3   7   5      481.02      499.29     13.29 o 
   4   7   5      525.61      478.82     10.83 o 
   5   7   5      230.04      240.71      9.14 o 
   6   7   5       80.09       81.94      6.42 o 
   7   7   5      194.99      198.31      8.96 o 
   8   7   5      117.52      121.78      7.84 o 
   9   7   5        7.60       10.44      4.61 o 
  10   7   5      615.24      645.62     14.95 o 
  11   7   5      464.88      485.75     15.62 o 
  12   7   5      427.28      453.31     16.25 o 
 -11   8   5       82.97      114.45      5.66 o 
 -10   8   5       19.23       25.90      6.75 o 
  -9   8   5      688.58      791.99     19.57 o 
  -8   8   5       30.57       72.87      5.93 o 
  -7   8   5        0.07        1.54      4.86 o 
  -6   8   5       69.18       76.64      5.73 o 
  -5   8   5        3.99        8.46      3.52 o 
  -4   8   5      488.43      475.42     10.45 o 
  -3   8   5       11.99        8.40      2.90 o 
  -2   8   5       11.02       10.27      2.97 o 
  -1   8   5      169.86      181.96      7.54 o 
   0   8   5       10.93       10.84      4.13 o 
   1   8   5      271.44      293.31      9.34 o 
   2   8   5      248.77      279.61     10.53 o 
   3   8   5      287.82      294.59     10.95 o 
   4   8   5      308.00      316.50     11.11 o 
   5   8   5        3.92       11.67      6.23 o 
   6   8   5       60.46       46.11     14.39 o 
   7   8   5       23.76       26.68      7.01 o 
   8   8   5       14.02        3.11      4.99 o 
   9   8   5       44.38       39.30      6.73 o 
  10   8   5       50.45       43.51      7.12 o 
  -8   9   5        5.57       17.48      6.44 o 
  -7   9   5      624.53      637.48     15.12 o 
  -6   9   5      259.23      267.00     13.35 o 
  -5   9   5      158.32      170.00     15.72 o 
  -4   9   5        8.70        9.38      6.71 o 
  -3   9   5      403.11      408.04     16.56 o 
  -2   9   5      524.69      516.82     12.93 o 
  -1   9   5      356.98      395.90     11.55 o 
   0   9   5      411.37      416.66     11.68 o 
   1   9   5       28.63       52.91      5.71 o 
   2   9   5      275.78      284.98     15.65 o 
   3   9   5       71.39       79.58      8.35 o 
   4   9   5       26.05       55.98     12.22 o 
   5   9   5      217.31      220.37     19.32 o 
   6   9   5      197.57      257.82     20.89 o 
   7   9   5      197.36      173.67     26.41 o 
   8   9   5      208.85      255.74     14.91 o 
  -4  10   5      103.62       92.54     13.01 o 
  -3  10   5        7.09       27.68      6.84 o 
  -2  10   5       63.40       79.73      6.86 o 
  -1  10   5        1.13       -2.34      4.66 o 
   0  10   5       19.03       21.26      6.31 o 
   1  10   5       20.33       19.62      7.08 o 
   2  10   5      125.72       80.73     10.83 o 
   3  10   5        0.03        8.05      7.69 o 
 -17   0   6       13.87       -6.05      7.69 o 
 -16   0   6       90.21       79.47     13.60 o 
 -15   0   6       48.04       26.87      7.35 o 
 -14   0   6     6200.20     6325.33    118.60 o 
 -13   0   6     1547.13     1410.65     33.67 o 
 -12   0   6     5226.04     5456.89    102.06 o 
 -11   0   6      184.32      153.85      7.60 o 
 -10   0   6      764.80      832.21     16.57 o 
  -9   0   6     4257.79     4269.43     63.46 o 
  -8   0   6     3254.32     3304.54     49.94 o 
  -7   0   6     1328.01     1282.32     21.77 o 
  -6   0   6     1348.12     1345.27     22.34 o 
  -5   0   6      761.65      756.94     13.90 o 
  -4   0   6      258.97      185.02      5.65 o 
  -3   0   6      841.26      728.17     12.94 o 
  -2   0   6     8815.82    10307.99    256.64 o 
   0   0   6      970.25     1082.34     17.52 o 
   1   0   6     7941.90     7844.72    166.51 o 
   2   0   6     2366.03     2647.45     39.06 o 
   3   0   6     4038.56     3775.03     54.75 o 
   4   0   6     8868.11     9470.54    132.88 o 
   5   0   6     5163.71     5312.54     76.35 o 
   6   0   6     7463.03     7315.39    104.15 o 
   7   0   6     1155.59     1189.80     20.62 o 
   8   0   6       47.34       24.58      3.50 o 
   9   0   6       63.02       64.92      5.27 o 
  10   0   6       88.46       98.07      5.66 o 
  11   0   6      222.63      204.53      7.88 o 
  12   0   6       15.93       32.25      6.27 o 
  13   0   6       81.92       76.20      8.50 o 
  14   0   6       67.33       99.46      9.47 o 
  15   0   6      268.17      209.21     12.79 o 
  16   0   6     2130.59     2310.97     52.11 o 
 -17   1   6       40.85       38.63      7.09 o 
 -16   1   6        1.09       -4.51      4.51 o 
 -15   1   6        1.40       -1.68      4.18 o 
 -14   1   6      107.14      119.27      6.85 o 
 -13   1   6        6.06        9.79      4.21 o 
 -12   1   6      386.49      430.67     11.06 o 
 -11   1   6        1.60        4.14      2.87 o 
 -10   1   6        9.36        4.84      2.36 o 
  -9   1   6      118.26      150.18      4.55 o 
  -8   1   6        1.08        3.10      1.97 o 
  -7   1   6       10.75       18.01      2.12 o 
  -6   1   6     2464.11     2631.95     28.26 o 
  -5   1   6     3244.84     3428.49     35.72 o 
  -4   1   6      264.85      421.22      6.34 o 
  -3   1   6       56.79       42.20      2.16 o 
  -2   1   6       74.07       61.70      2.30 o 
  -1   1   6       98.65       88.54      2.68 o 
   0   1   6     1268.77     1293.16     17.78 o 
   1   1   6       17.84       13.18      1.70 o 
   2   1   6      726.83      726.86      8.97 o 
   3   1   6      166.41      153.25      3.41 o 
   4   1   6        4.88        4.22      1.54 o 
   5   1   6     2510.17     2639.42     28.20 o 
   6   1   6      241.69      216.30      4.66 o 
   7   1   6       46.09       48.29      3.56 o 
   8   1   6        5.41        1.52      2.14 o 
   9   1   6       10.04        9.02      2.47 o 
  10   1   6      614.56      641.00     11.14 o 
  11   1   6       22.15       27.48      3.63 o 
  12   1   6       53.90       64.81      4.68 o 
  13   1   6      195.94      215.36      8.41 o 
  14   1   6       20.86       16.41      4.74 o 
  15   1   6       36.13       30.84     10.80 o 
  16   1   6       77.65       73.52      8.78 o 
 -17   2   6        8.83       13.87      6.24 o 
 -16   2   6      235.48      256.21     19.24 o 
 -15   2   6      441.86      415.31     14.63 o 
 -14   2   6      786.90      759.15     30.97 o 
 -13   2   6     3054.74     2997.16     44.50 o 
 -12   2   6     1014.13     1084.05     21.00 o 
 -11   2   6     2190.39     2114.38     31.37 o 
 -10   2   6     2339.82     2508.59     41.26 o 
  -9   2   6     2206.79     2160.24     28.10 o 
  -8   2   6      544.46      520.75      8.78 o 
  -7   2   6      701.45      671.15      9.37 o 
  -6   2   6     1533.61     1497.30     19.41 o 
  -5   2   6     1257.76     1230.70     15.15 o 
  -4   2   6     2748.39     2565.79     27.26 o 
  -3   2   6      163.38      151.80      5.47 o 
  -2   2   6      275.90      189.01      3.88 o 
  -1   2   6     5172.84     5419.26     57.80 o 
   0   2   6     1102.66     1066.68     12.36 o 
   1   2   6     3226.66     3160.24     45.65 o 
   2   2   6     2176.41     2093.03     27.75 o 
   3   2   6     3315.56     3311.52     37.80 o 
   4   2   6     4713.75     4841.65     49.45 o 
   5   2   6     6316.42     6495.50     65.66 o 
   6   2   6     1196.37     1211.38     14.72 o 
   7   2   6     1344.46     1227.63     15.09 o 
   8   2   6      444.65      436.86      8.64 o 
   9   2   6      708.73      709.81     11.82 o 
  10   2   6       23.46       24.77      3.56 o 
  11   2   6       77.46       86.74      5.76 o 
  12   2   6        5.15       10.51      4.13 o 
  13   2   6      304.11      292.49     11.28 o 
  14   2   6      275.44      274.03     11.50 o 
  15   2   6      630.09      627.01     17.90 o 
  16   2   6      360.38      322.02     13.41 o 
 -16   3   6        4.05        1.73      5.38 o 
 -15   3   6       98.37       96.16      8.38 o 
 -14   3   6       26.08       26.51      5.10 o 
 -13   3   6        4.62        0.74      4.14 o 
 -12   3   6        5.14        9.50      4.32 o 
 -11   3   6        4.58       10.60      7.28 o 
 -10   3   6      304.79      307.06      8.97 o 
  -9   3   6      322.16      342.94      9.13 o 
  -8   3   6       97.35      110.22      6.84 o 
  -7   3   6       24.23       54.98      2.63 o 
  -6   3   6      149.66      122.19      5.67 o 
  -5   3   6     1163.16     1086.05     15.14 o 
  -4   3   6      410.02      628.19      9.95 o 
  -3   3   6     1984.24     2007.84     24.63 o 
  -2   3   6     1454.91     1318.98     17.09 o 
  -1   3   6     1409.37     1476.46     16.58 o 
   0   3   6     4141.88     4557.64     46.52 o 
   1   3   6       67.11       83.71      3.23 o 
   2   3   6      263.75      278.47      6.02 o 
   3   3   6      536.16      638.41      9.81 o 
   4   3   6       22.78       37.21      2.73 o 
   5   3   6      860.91      851.69     14.16 o 
   6   3   6      136.16      174.11      5.52 o 
   7   3   6      283.24      248.02      5.43 o 
   8   3   6        3.45       -1.61      2.18 o 
   9   3   6     1043.97      869.05     15.80 o 
  10   3   6       56.24       30.43      4.89 o 
  11   3   6        3.89        4.63      3.92 o 
  12   3   6      250.39      208.80      8.27 o 
  13   3   6       56.48       77.66      6.26 o 
  14   3   6       12.51       24.27      6.26 o 
  15   3   6        0.05       -3.67      5.60 o 
 -16   4   6      282.47      257.35     12.37 o 
 -15   4   6      487.32      564.43     17.34 o 
 -14   4   6      529.91      462.63     15.01 o 
 -13   4   6      513.32      620.00     16.16 o 
 -12   4   6      949.11      786.90     16.47 o 
 -11   4   6     1260.68     1450.96     24.57 o 
 -10   4   6     1223.24     1089.88     19.67 o 
  -9   4   6     1146.44     1214.80     20.88 o 
  -8   4   6      443.36      446.98     10.67 o 
  -7   4   6      250.22      193.54      6.11 o 
  -6   4   6     1013.22      991.66     14.67 o 
  -5   4   6      137.82       94.28      4.06 o 
  -4   4   6     3915.36     4045.49     51.99 o 
  -3   4   6      145.95      140.55      4.64 o 
  -2   4   6     1236.65     1168.18     15.96 o 
  -1   4   6      649.74      640.93      8.64 o 
   0   4   6     5490.06     5228.87     53.42 o 
   1   4   6      510.11      495.34      7.34 o 
   2   4   6     1128.71     1109.04     13.49 o 
   3   4   6     1368.14     1410.74     16.57 o 
   4   4   6     2320.42     2302.02     25.44 o 
   5   4   6      366.65      337.65      7.14 o 
   6   4   6     2845.97     2793.09     33.67 o 
   7   4   6      188.26      175.80      5.59 o 
   8   4   6     1537.15     1598.55     24.79 o 
   9   4   6      295.13      269.69      8.46 o 
  10   4   6      156.53      174.86      7.36 o 
  11   4   6       93.71      103.45      6.39 o 
  12   4   6      739.54      740.74     15.78 o 
  13   4   6      509.44      530.22     13.44 o 
  14   4   6      365.38      363.05     11.52 o 
  15   4   6       48.43       60.49      7.86 o 
 -15   5   6      109.76      109.18      7.57 o 
 -14   5   6      215.11      243.78      9.89 o 
 -13   5   6        0.40        3.43      3.73 o 
 -12   5   6      176.14      175.92      8.99 o 
 -11   5   6       29.40       31.91      5.09 o 
 -10   5   6       21.66       23.66      4.52 o 
  -9   5   6       22.77       23.07      4.34 o 
  -8   5   6      398.58      422.64     12.12 o 
  -7   5   6      209.96      199.85      7.36 o 
  -6   5   6      116.08      106.63      5.46 o 
  -5   5   6       39.14       32.62      3.27 o 
  -4   5   6      693.58      737.57     12.85 o 
  -3   5   6      654.65      688.53     15.20 o 
  -2   5   6        0.10        1.88      2.28 o 
  -1   5   6     1043.57     1106.91     15.90 o 
   0   5   6        0.29       -1.52      1.67 o 
   1   5   6       52.22       54.95      3.28 o 
   2   5   6      226.76      267.19      6.51 o 
   3   5   6      190.41      196.85      5.56 o 
   4   5   6      393.22      414.80      8.26 o 
   5   5   6       34.53       36.63      3.46 o 
   6   5   6      911.67      904.97     14.04 o 
   7   5   6      191.74      199.42      7.28 o 
   8   5   6        0.87       -2.34      3.55 o 
   9   5   6       24.63       28.33      5.12 o 
  10   5   6        0.00       -0.56      4.10 o 
  11   5   6      146.19      143.50      7.46 o 
  12   5   6        0.63        7.89      4.84 o 
  13   5   6       59.11       78.31      6.80 o 
  14   5   6        7.46       -3.37      5.10 o 
 -14   6   6      142.68      135.42      8.04 o 
 -13   6   6      239.13      294.51     12.01 o 
 -12   6   6       84.62       76.43      6.52 o 
 -11   6   6      653.82      723.62     16.29 o 
 -10   6   6        4.87        4.46      4.04 o 
  -9   6   6      528.48      607.43     14.18 o 
  -8   6   6      368.35      340.49     10.21 o 
  -7   6   6     1642.48     1579.55     30.21 o 
  -6   6   6       17.90       28.86      4.32 o 
  -5   6   6     1491.83     1398.43     20.02 o 
  -4   6   6        5.14        2.93      2.75 o 
  -3   6   6     2242.73     2144.90     27.78 o 
  -2   6   6      514.63      523.63      9.97 o 
  -1   6   6     1467.19     1425.69     19.88 o 
   0   6   6      970.23      940.73     14.42 o 
   1   6   6      543.24      498.69     10.99 o 
   2   6   6      376.32      354.87      8.52 o 
   3   6   6      392.59      383.67      8.24 o 
   4   6   6      845.09      865.07     13.74 o 
   5   6   6      672.20      621.98     11.35 o 
   6   6   6      195.50      210.26      7.63 o 
   7   6   6     1510.77     1445.52     23.69 o 
   8   6   6      146.66      163.45      7.40 o 
   9   6   6      211.52      193.87      8.13 o 
  10   6   6      448.52      463.15     12.29 o 
  11   6   6      854.12      855.87     17.83 o 
  12   6   6      776.87      779.10     18.18 o 
  13   6   6      548.58      553.69     14.70 o 
 -12   7   6        1.07       -1.88      1.88 o 
 -11   7   6       25.78       27.49     10.06 o 
 -10   7   6        7.32       17.38      4.02 o 
  -9   7   6        5.51        5.74      4.44 o 
  -8   7   6      219.85      199.55      8.38 o 
  -7   7   6        2.34        5.52      3.67 o 
  -6   7   6        1.12        3.67      3.44 o 
  -5   7   6      440.34      429.00     16.86 o 
  -4   7   6      192.76      189.10      6.43 o 
  -3   7   6        7.58       10.13      3.14 o 
  -2   7   6       57.43       55.19      4.08 o 
  -1   7   6      235.27      272.93      8.64 o 
   0   7   6        3.36       10.24      3.63 o 
   1   7   6       70.42       63.33      5.04 o 
   2   7   6       10.81        6.72      4.22 o 
   3   7   6      229.24      209.96      7.75 o 
   4   7   6       52.56       43.74      4.92 o 
   5   7   6      163.76      190.18      7.57 o 
   6   7   6       32.04       12.65      4.17 o 
   7   7   6        5.43       28.48      4.68 o 
   8   7   6       51.76       84.57      6.37 o 
   9   7   6       15.16        5.91      4.62 o 
  10   7   6        0.85       15.84      5.06 o 
  11   7   6        3.46       -1.71      4.67 o 
 -10   8   6       66.64       88.47      6.84 o 
  -9   8   6        4.39        2.80      1.44 o 
  -8   8   6      508.90      542.16     15.08 o 
  -7   8   6      604.17      622.92     14.72 o 
  -6   8   6      575.88      521.65     17.66 o 
  -5   8   6      141.17      170.35      7.40 o 
  -4   8   6      253.25      227.76      8.58 o 
  -3   8   6      709.86      762.73     15.73 o 
  -2   8   6     1032.22     1009.40     18.81 o 
  -1   8   6      348.13      363.29     10.40 o 
   0   8   6       20.14       17.61      4.54 o 
   1   8   6       97.82      114.93      6.69 o 
   2   8   6      558.56      578.06     13.43 o 
   3   8   6      450.76      438.42     11.62 o 
   4   8   6      192.36      207.42      9.87 o 
   5   8   6      259.36      258.73     10.89 o 
   6   8   6       80.13       82.92      7.33 o 
   7   8   6      361.68      364.36     13.15 o 
   8   8   6      385.99      412.51     14.16 o 
   9   8   6      175.42      185.19     15.54 o 
  -8   9   6       91.16       73.56      6.77 o 
  -7   9   6       95.65       73.61      8.09 o 
  -6   9   6       11.43       17.46      6.35 o 
  -5   9   6       49.05       57.72      8.03 o 
  -4   9   6      117.78      110.32      8.88 o 
  -3   9   6       15.49       13.03      4.82 o 
  -2   9   6       18.84       28.22      5.23 o 
  -1   9   6      168.28      182.24      8.88 o 
   0   9   6       56.79       50.44      5.76 o 
   1   9   6       10.14       10.84      4.85 o 
   2   9   6       36.97       37.74      6.57 o 
   3   9   6      121.87      122.32      8.00 o 
   4   9   6       17.39       11.93      5.35 o 
   5   9   6       30.71       38.88      7.49 o 
   6   9   6        0.13       -0.45      6.34 o 
   7   9   6       45.63       57.89     11.43 o 
  -3  10   6      521.81      495.65     17.22 o 
  -2  10   6      526.90      564.39     16.75 o 
  -1  10   6       37.59       32.54      5.75 o 
   0  10   6       45.90       67.66      6.66 o 
   1  10   6       58.63       52.19      6.28 o 
   2  10   6      244.20      272.89     16.05 o 
 -17   1   7      331.78      323.70     18.13 o 
 -16   1   7      538.81      539.74     17.83 o 
 -15   1   7       94.34      124.76      9.03 o 
 -14   1   7      259.02      240.77      8.93 o 
 -13   1   7      153.02      161.85      7.44 o 
 -12   1   7     1764.68     1693.48     23.45 o 
 -11   1   7      821.56      903.74     14.47 o 
 -10   1   7     2073.71     2019.73     32.02 o 
  -9   1   7     3231.25     3325.37     39.78 o 
  -8   1   7     3171.09     3131.88     34.80 o 
  -7   1   7     1916.04     1914.77     23.91 o 
  -6   1   7     4488.26     4679.87     48.30 o 
  -5   1   7     1495.15     1521.74     17.53 o 
  -4   1   7     1008.05      881.85     11.09 o 
  -3   1   7     4404.24     5257.81     53.40 o 
  -2   1   7      545.21      296.44      5.04 o 
  -1   1   7      663.11      778.53      9.76 o 
   0   1   7     6018.83     5845.75     58.85 o 
   1   1   7     7642.87     8645.64    104.52 o 
   2   1   7     5941.81     5957.52     60.04 o 
   3   1   7      525.97      495.85      8.13 o 
   4   1   7     1201.18      993.68     12.13 o 
   5   1   7      411.52      364.81      6.14 o 
   6   1   7     1625.16     1622.39     18.77 o 
   7   1   7      351.64      326.57      6.20 o 
   8   1   7     1815.59     1796.65     21.07 o 
   9   1   7      617.76      636.48      9.87 o 
  10   1   7      821.26      810.77     11.92 o 
  11   1   7       21.79       31.03      3.82 o 
  12   1   7      163.24      169.61      7.20 o 
  13   1   7      860.14      907.35     23.36 o 
  14   1   7      177.62      165.93     15.42 o 
  15   1   7        6.65        0.89      5.45 o 
  16   1   7        3.05       -1.99      5.66 o 
 -16   2   7       22.80       25.95      6.27 o 
 -15   2   7      203.08      229.58     11.02 o 
 -14   2   7       12.51       11.63      5.35 o 
 -13   2   7      129.39      111.21      6.56 o 
 -12   2   7      356.51      370.07     10.25 o 
 -11   2   7      151.23      114.56      5.17 o 
 -10   2   7      273.30      238.34      6.58 o 
  -9   2   7      578.56      615.93      9.98 o 
  -8   2   7     1424.10     1453.27     19.58 o 
  -7   2   7      149.91      166.59      4.29 o 
  -6   2   7     1186.42     1114.43     13.97 o 
  -5   2   7      684.69      554.29     10.76 o 
  -4   2   7      612.82      566.32      8.00 o 
  -3   2   7      499.07      473.09      6.93 o 
  -2   2   7      875.50      892.85     10.99 o 
  -1   2   7      408.21      618.47      8.74 o 
   0   2   7     1874.06     2192.68     23.61 o 
   1   2   7      905.45      911.18     12.75 o 
   2   2   7      801.35      819.74     14.18 o 
   3   2   7       17.11       11.04      2.17 o 
   4   2   7       31.77       33.41      2.72 o 
   5   2   7        8.13        9.70      1.78 o 
   6   2   7      181.57      217.11      8.82 o 
   7   2   7      303.29      373.92     10.61 o 
   8   2   7       14.66       -0.24      2.17 o 
   9   2   7      222.82      190.34      5.90 o 
  10   2   7      261.72      285.67      8.55 o 
  11   2   7       40.84       54.53      5.03 o 
  12   2   7      126.06      137.33      7.00 o 
  13   2   7        1.38        0.38      4.93 o 
  14   2   7        1.14       10.01      5.84 o 
  15   2   7       47.67       39.04      7.13 o 
 -16   3   7       30.30       45.13      7.12 o 
 -15   3   7      333.41      293.75     12.51 o 
 -14   3   7      949.67     1006.08     23.96 o 
 -13   3   7      783.26      744.18     20.66 o 
 -12   3   7      336.42      357.78     14.11 o 
 -11   3   7       28.62       36.93      4.66 o 
 -10   3   7      607.31      585.88     12.94 o 
  -9   3   7     3319.33     3338.16     46.22 o 
  -8   3   7     2074.90     1908.90     24.84 o 
  -7   3   7     4132.03     4097.27     48.10 o 
  -6   3   7      243.30      213.14      5.74 o 
  -5   3   7     1358.02     1420.69     19.00 o 
  -4   3   7      463.92      442.66     10.18 o 
  -3   3   7     2523.71     2259.86     27.57 o 
  -2   3   7      659.78      744.67      9.59 o 
  -1   3   7     3683.51     3483.39     36.32 o 
   0   3   7      696.13      883.49     10.97 o 
   1   3   7     3067.01     2759.09     32.36 o 
   2   3   7      564.91      509.21      8.55 o 
   3   3   7     2142.13     1978.03     24.31 o 
   4   3   7     1290.60     1090.51     15.09 o 
   5   3   7     1680.85     1703.62     21.89 o 
   6   3   7     2312.64     2182.72     28.87 o 
   7   3   7       51.34       61.20      3.73 o 
   8   3   7      656.82      574.28     10.30 o 
   9   3   7     1633.53     1605.60     25.00 o 
  10   3   7      265.78      259.49      8.52 o 
  11   3   7     1389.67     1357.87     25.78 o 
  12   3   7      220.96      230.36      8.84 o 
  13   3   7        3.71        4.47      6.43 o 
  14   3   7        5.73       19.12      6.36 o 
  15   3   7       40.54       43.73      7.32 o 
 -15   4   7       32.21       28.01      5.97 o 
 -14   4   7        0.31       -3.09      4.32 o 
 -13   4   7       98.95      111.50      7.19 o 
 -12   4   7      383.00      371.56     13.09 o 
 -11   4   7      409.30      375.96     10.85 o 
 -10   4   7        0.39       -0.27      3.63 o 
  -9   4   7       93.33      101.40      6.03 o 
  -8   4   7        6.65       -0.08      3.86 o 
  -7   4   7        0.21       -1.32      2.55 o 
  -6   4   7       18.19       18.87      2.94 o 
  -5   4   7      197.22      205.54      5.68 o 
  -4   4   7      407.87      398.80      7.95 o 
  -3   4   7      186.42      221.97      5.63 o 
  -2   4   7        0.51        2.89      2.22 o 
  -1   4   7      308.06      317.64      5.38 o 
   0   4   7      171.81      147.92      4.17 o 
   1   4   7       73.53       65.99      4.22 o 
   2   4   7       59.72       53.53      3.23 o 
   3   4   7      453.48      433.01      9.21 o 
   4   4   7       48.00       62.02      3.70 o 
   5   4   7        1.40       10.39      2.68 o 
   6   4   7      257.19      255.29      6.61 o 
   7   4   7      445.33      507.49     12.67 o 
   8   4   7      458.53      515.68     11.65 o 
   9   4   7      166.57      203.76      9.16 o 
  10   4   7       32.07       53.54      7.91 o 
  11   4   7       33.02       21.16      4.85 o 
  12   4   7      244.87      295.19     10.22 o 
  13   4   7       38.38       22.58      5.37 o 
  14   4   7       23.62       28.13      5.70 o 
 -14   5   7      324.04      395.50     12.32 o 
 -13   5   7      583.01      453.58     15.03 o 
 -12   5   7      158.02      233.94      9.09 o 
 -11   5   7      316.53      250.90      9.20 o 
 -10   5   7      115.46      156.93      7.55 o 
  -9   5   7       84.43       70.97      5.57 o 
  -8   5   7     1098.40     1059.79     22.57 o 
  -7   5   7     2612.89     2617.40     38.09 o 
  -6   5   7      567.07      519.87      9.98 o 
  -5   5   7     1474.74     1546.86     21.29 o 
  -4   5   7      574.27      523.71     10.27 o 
  -3   5   7     1170.74     1212.46     17.25 o 
  -2   5   7      681.23      605.15     10.49 o 
  -1   5   7     2145.77     2068.94     26.33 o 
   0   5   7      587.43      589.93     11.80 o 
   1   5   7      839.53      749.79     11.71 o 
   2   5   7       20.44       15.95      3.73 o 
   3   5   7     1808.23     1712.31     22.45 o 
   4   5   7     1579.27     1546.28     20.82 o 
   5   5   7     1813.78     1807.62     23.78 o 
   6   5   7       39.22       39.71      3.77 o 
   7   5   7     1417.86     1391.17     22.56 o 
   8   5   7     1026.42      964.24     28.00 o 
   9   5   7      604.41      581.71     13.26 o 
  10   5   7     1006.62      996.77     19.02 o 
  11   5   7      286.26      311.29     12.92 o 
  12   5   7      151.31      174.52     14.62 o 
  13   5   7      141.20      164.73      8.69 o 
 -13   6   7      251.54      248.82     14.04 o 
 -12   6   7      113.95       98.98      6.90 o 
 -11   6   7       97.64      117.74     11.46 o 
 -10   6   7        0.48        2.21      3.78 o 
  -9   6   7       98.65       83.36      6.25 o 
  -8   6   7       33.82       23.60      4.46 o 
  -7   6   7       10.31        6.99      4.24 o 
  -6   6   7       44.36       42.75      3.97 o 
  -5   6   7       96.67      117.57      5.35 o 
  -4   6   7      168.09      182.24      6.12 o 
  -3   6   7      818.89      800.61     13.32 o 
  -2   6   7      267.21      272.83      6.90 o 
  -1   6   7        0.04        8.57      3.33 o 
   0   6   7       43.78       51.52      4.38 o 
   1   6   7      186.10      228.57      7.55 o 
   2   6   7       93.57       76.04      5.75 o 
   3   6   7      345.29      314.21      7.96 o 
   4   6   7       20.16       24.36      3.49 o 
   5   6   7       40.74       42.08      4.90 o 
   6   6   7      330.66      364.24     14.97 o 
   7   6   7        4.56       -1.08      3.84 o 
   8   6   7       37.47       17.33      4.54 o 
   9   6   7        2.27        4.22      4.52 o 
  10   6   7        5.74        7.77      4.48 o 
  11   6   7        2.37        6.87      4.99 o 
  12   6   7       14.28       15.09      6.60 o 
 -12   7   7       52.33       52.59      5.06 o 
 -11   7   7      106.15      119.84     10.36 o 
 -10   7   7        8.22       22.80      3.96 o 
  -9   7   7      280.47      314.54     10.13 o 
  -8   7   7      488.81      503.31     12.86 o 
  -7   7   7      262.57      244.88     12.63 o 
  -6   7   7     1439.60     1450.01     25.16 o 
  -5   7   7      137.85      133.41      6.67 o 
  -4   7   7      714.42      745.06     13.35 o 
  -3   7   7     1069.25     1001.83     18.23 o 
  -2   7   7     1329.25     1399.05     23.25 o 
  -1   7   7      356.41      343.49      9.81 o 
   0   7   7      615.11      593.52     13.09 o 
   1   7   7      285.73      262.73     11.04 o 
   2   7   7      486.65      505.02     12.17 o 
   3   7   7      925.42      939.37     17.67 o 
   4   7   7      794.62      781.61     15.75 o 
   5   7   7      132.97      165.11     14.11 o 
   6   7   7      492.97      452.43     13.99 o 
   7   7   7      842.91      873.54     17.42 o 
   8   7   7      567.18      575.91     13.94 o 
   9   7   7      316.85      335.13     10.84 o 
  10   7   7      364.87      369.19     12.40 o 
  11   7   7      329.75      357.79     11.74 o 
 -10   8   7        9.00       12.53      6.53 o 
  -9   8   7        2.22       18.50      5.23 o 
  -8   8   7       14.91       30.78      6.57 o 
  -7   8   7       19.89       15.59      3.02 o 
  -6   8   7       38.48       43.16      6.66 o 
  -5   8   7        6.25        8.58      5.55 o 
  -4   8   7        1.91        3.70      4.84 o 
  -3   8   7        4.43        7.89      4.67 o 
  -2   8   7       35.04       30.04      4.90 o 
  -1   8   7       11.46       15.88      4.89 o 
   0   8   7       11.93        5.53      4.23 o 
   1   8   7      223.18      230.98      9.10 o 
   2   8   7       73.25       83.20      8.54 o 
   3   8   7      182.43      204.63      8.58 o 
   4   8   7       99.79      104.20      9.56 o 
   5   8   7       56.30       36.30      8.93 o 
   6   8   7       44.94       56.71      9.40 o 
   7   8   7      262.82      316.44     17.13 o 
   8   8   7        8.07        0.34      5.38 o 
   9   8   7       14.80       17.33      6.64 o 
  -7   9   7      373.16      402.31     14.84 o 
  -6   9   7      367.15      357.58     25.43 o 
  -5   9   7      340.43      338.13     17.16 o 
  -4   9   7       19.59       27.94      6.67 o 
  -3   9   7      574.52      608.55     15.82 o 
  -2   9   7      727.64      716.69     16.15 o 
  -1   9   7      661.70      714.46     16.19 o 
   0   9   7      195.75      194.01      9.39 o 
   1   9   7      101.57      123.57      7.55 o 
   2   9   7     1473.16     1387.69     24.80 o 
   3   9   7      175.11      225.77     11.26 o 
   4   9   7      166.19      210.34     18.33 o 
   5   9   7       50.55       60.10      7.29 o 
   6   9   7      231.10      236.49     13.11 o 
 -16   0   8      592.48      705.61     23.85 o 
 -15   0   8     3101.50     3234.24    101.71 o 
 -14   0   8      672.50      794.01     23.66 o 
 -13   0   8     2712.49     2571.33     54.00 o 
 -12   0   8      951.35      964.97     25.36 o 
 -11   0   8       16.17       17.30      4.25 o 
 -10   0   8      163.64      140.90      8.03 o 
  -9   0   8      737.81      760.94     15.61 o 
  -8   0   8      216.17      208.04      7.25 o 
  -7   0   8      277.61      251.31      7.66 o 
  -6   0   8      256.03      256.68     15.42 o 
  -5   0   8     2815.89     2716.34     41.41 o 
  -4   0   8     3280.23     3521.25     52.27 o 
  -3   0   8     9493.54     9402.16    181.90 o 
  -2   0   8       74.41      103.83      4.60 o 
  -1   0   8      913.50      681.20     12.88 o 
   0   0   8       33.50       72.46      4.35 o 
   1   0   8     8692.96     8741.07    123.18 o 
   2   0   8     1798.80     1806.46     28.45 o 
   3   0   8      846.68      785.19     19.51 o 
   4   0   8       71.38       94.92      4.52 o 
   5   0   8     1666.13     1545.07     25.49 o 
   6   0   8     3274.10     3246.78     49.23 o 
   7   0   8       53.70       36.18      4.39 o 
   8   0   8      113.98      107.32      5.86 o 
   9   0   8      486.46      445.72     12.95 o 
  10   0   8     1794.98     1890.77     32.37 o 
  11   0   8     1939.09     1786.90     31.36 o 
  12   0   8      496.35      589.42     26.81 o 
  13   0   8     1041.69      959.55     37.85 o 
  14   0   8      476.68      563.75     28.78 o 
  15   0   8      480.61      460.46     26.41 o 
 -16   1   8        0.12        0.84      4.91 o 
 -15   1   8        3.14       -2.26      5.06 o 
 -14   1   8       53.72       47.59      6.55 o 
 -13   1   8     1047.49      994.31     30.92 o 
 -12   1   8      347.12      313.82      8.17 o 
 -11   1   8      382.28      401.49      8.87 o 
 -10   1   8      320.52      311.54      6.63 o 
  -9   1   8       95.81       99.92      3.97 o 
  -8   1   8       36.51       57.98      3.18 o 
  -7   1   8      589.00      616.85      9.16 o 
  -6   1   8       17.54       31.86      2.86 o 
  -5   1   8       13.62       10.91      1.97 o 
  -4   1   8        0.31        5.05      1.79 o 
  -3   1   8      153.76      247.75      4.90 o 
  -2   1   8      553.71      595.51      8.31 o 
  -1   1   8      295.12      411.60      7.32 o 
   0   1   8       10.47        6.80      1.74 o 
   1   1   8      614.70      666.67      8.88 o 
   2   1   8      282.75      312.09      5.30 o 
   3   1   8       63.59       77.46      2.76 o 
   4   1   8       95.99       94.74      3.97 o 
   5   1   8     1483.75     1509.31     17.69 o 
   6   1   8       84.98       85.76      3.33 o 
   7   1   8        6.93        5.38      2.27 o 
   8   1   8        0.26        1.15      2.50 o 
   9   1   8        9.24        9.77      2.63 o 
  10   1   8      226.26      196.67      6.33 o 
  11   1   8        0.90       -2.28      3.77 o 
  12   1   8      164.67      159.96      7.40 o 
  13   1   8        0.84       -1.80      4.77 o 
  14   1   8      169.26      155.13      9.31 o 
  15   1   8        0.59       -5.01      7.07 o 
 -16   2   8      327.80      345.11     13.52 o 
 -15   2   8      496.55      549.35     16.82 o 
 -14   2   8     1761.12     1797.45     44.87 o 
 -13   2   8     1192.86     1157.98     21.13 o 
 -12   2   8     1915.53     1897.51     29.92 o 
 -11   2   8       14.18       10.72      5.06 o 
 -10   2   8       69.80       53.59      4.81 o 
  -9   2   8       97.03      118.63      5.20 o 
  -8   2   8      595.43      600.36     11.75 o 
  -7   2   8     1744.16     1651.87     21.28 o 
  -6   2   8     1640.52     1564.70     18.41 o 
  -5   2   8     2061.01     2025.27     25.43 o 
  -4   2   8     3801.11     3845.90     40.19 o 
  -3   2   8       22.62       31.10      2.25 o 
  -2   2   8     5889.59     5801.28     66.32 o 
  -1   2   8       57.44      122.12      3.54 o 
   0   2   8     2519.78     2553.23     27.92 o 
   1   2   8      964.07      937.62     13.17 o 
   2   2   8     1907.73     1896.84     28.34 o 
   3   2   8      901.70      816.96     12.07 o 
   4   2   8     1063.30     1060.62     14.83 o 
   5   2   8     1091.67     1008.13     14.41 o 
   6   2   8     1536.60     1533.51     20.29 o 
   7   2   8       48.26       41.81      3.46 o 
   8   2   8      436.76      410.62      8.53 o 
   9   2   8      131.89      115.95      5.15 o 
  10   2   8     1434.36     1371.05     26.32 o 
  11   2   8      501.71      517.78     12.24 o 
  12   2   8      788.43      803.21     16.27 o 
  13   2   8     1152.97     1228.04     26.10 o 
  14   2   8      754.82      804.79     20.48 o 
  15   2   8      180.42      188.22     10.77 o 
 -16   3   8       74.15       97.93      8.63 o 
 -15   3   8        1.36        0.70      4.21 o 
 -14   3   8        0.51       -0.68      4.17 o 
 -13   3   8       25.57       15.09      5.58 o 
 -12   3   8       83.18       55.49      5.43 o 
 -11   3   8      696.50      711.25     15.04 o 
 -10   3   8      921.45      875.79     16.82 o 
  -9   3   8      687.41      709.45     14.31 o 
  -8   3   8      286.54      289.50      7.15 o 
  -7   3   8       45.98       48.49      3.60 o 
  -6   3   8     1593.62     1523.81     20.76 o 
  -5   3   8      210.30      282.58      6.59 o 
  -4   3   8       52.02       40.08      3.04 o 
  -3   3   8        7.53       24.72      1.92 o 
  -2   3   8      624.93      632.48      8.76 o 
  -1   3   8      214.20      271.28      6.38 o 
   0   3   8     1006.22     1080.64     13.11 o 
   1   3   8      683.72      777.76     11.65 o 
   2   3   8     2045.92     2014.83     24.94 o 
   3   3   8      563.65      661.49     10.62 o 
   4   3   8      324.93      330.14      7.11 o 
   5   3   8      674.91      716.09     11.53 o 
   6   3   8       11.22       11.08      2.82 o 
   7   3   8      495.24      418.90     10.63 o 
   8   3   8       30.97        8.81      3.04 o 
   9   3   8      530.69      576.26     12.65 o 
  10   3   8      163.08      117.77      6.50 o 
  11   3   8        1.01       -3.62      4.04 o 
  12   3   8      271.33      251.15      9.33 o 
  13   3   8        3.33        4.70      4.69 o 
  14   3   8        0.02       -0.25      6.63 o 
 -15   4   8      443.56      524.72     20.88 o 
 -14   4   8      641.97      609.24     17.82 o 
 -13   4   8      660.45      698.97     15.91 o 
 -12   4   8      132.39      136.38      7.56 o 
 -11   4   8      498.10      500.29     12.69 o 
 -10   4   8      196.79      182.34      7.63 o 
  -9   4   8       18.50       16.50      3.89 o 
  -8   4   8       77.68       97.08      5.69 o 
  -7   4   8     1637.40     1553.85     21.53 o 
  -6   4   8     2936.94     2974.52     59.06 o 
  -5   4   8     2370.29     2304.78     29.19 o 
  -4   4   8     3437.97     3410.84     40.87 o 
  -3   4   8      223.09      240.61      6.17 o 
  -2   4   8      538.75      439.27      8.28 o 
  -1   4   8      274.88      296.16      7.42 o 
   0   4   8     1574.79     1422.20     18.67 o 
   1   4   8      199.52      189.53      6.00 o 
   2   4   8     1221.67     1145.81     17.55 o 
   3   4   8     1378.78     1364.92     18.54 o 
   4   4   8     1868.68     1828.02     23.60 o 
   5   4   8     2305.44     2133.40     27.12 o 
   6   4   8       23.87       26.49      3.34 o 
   7   4   8      555.69      542.46     10.31 o 
   8   4   8      590.91      549.82     12.30 o 
   9   4   8     1296.42     1262.25     28.17 o 
  10   4   8       30.97       27.83      4.83 o 
  11   4   8      534.76      582.59     13.83 o 
  12   4   8      190.41      170.40      8.33 o 
  13   4   8      377.32      464.87     13.02 o 
  14   4   8      637.55      673.29     16.15 o 
 -14   5   8        0.91        1.06      1.99 o 
 -13   5   8       18.35       17.55      5.06 o 
 -12   5   8      598.07      582.63     14.27 o 
 -11   5   8      554.76      586.26     14.18 o 
 -10   5   8      256.15      243.34      8.93 o 
  -9   5   8      291.96      318.01     10.03 o 
  -8   5   8       60.67       54.56      5.35 o 
  -7   5   8       40.69       55.77      8.59 o 
  -6   5   8       11.28        6.75      3.00 o 
  -5   5   8     2086.48     2043.99     26.93 o 
  -4   5   8        6.07        6.44      2.83 o 
  -3   5   8      280.50      266.81      6.75 o 
  -2   5   8        7.65        8.86      3.87 o 
  -1   5   8       53.36       67.91      4.66 o 
   0   5   8       93.67       99.43      6.49 o 
   1   5   8        4.88       11.99      3.43 o 
   2   5   8        8.87       11.12      3.58 o 
   3   5   8      155.42      158.69      6.25 o 
   4   5   8        0.37       -0.55      2.73 o 
   5   5   8       52.35       75.42      4.39 o 
   6   5   8      711.47      706.98     12.29 o 
   7   5   8       80.52       82.64      5.59 o 
   8   5   8       99.16       94.01      6.00 o 
   9   5   8      124.82      122.07      8.76 o 
  10   5   8       95.92       89.06      6.46 o 
  11   5   8       27.13       22.56      5.13 o 
  12   5   8       42.52       44.77      5.96 o 
  13   5   8      279.21      340.77     11.60 o 
 -13   6   8      119.17      143.40     10.58 o 
 -12   6   8      121.03       98.22      5.90 o 
 -11   6   8      517.86      534.79     13.94 o 
 -10   6   8      599.82      545.07     13.72 o 
  -9   6   8      459.57      532.21     14.17 o 
  -8   6   8      181.39      173.81     10.87 o 
  -7   6   8      613.37      637.18     14.30 o 
  -6   6   8     1804.66     1831.68     25.41 o 
  -5   6   8     1980.99     1949.75     28.98 o 
  -4   6   8     1151.24     1159.72     17.57 o 
  -3   6   8     1889.24     1727.67     26.72 o 
  -2   6   8       86.28       85.34      5.38 o 
  -1   6   8      363.94      342.46      9.51 o 
   0   6   8      179.62      163.01      6.70 o 
   1   6   8      745.36      691.61     13.98 o 
   2   6   8      378.62      374.85     10.02 o 
   3   6   8     2014.42     1976.61     29.83 o 
   4   6   8     1525.24     1514.33     24.37 o 
   5   6   8       99.79      100.29      5.20 o 
   6   6   8      192.99      196.82      7.76 o 
   7   6   8      829.92      819.95     16.43 o 
   8   6   8     1364.62     1383.99     23.72 o 
   9   6   8      619.85      624.04     17.75 o 
  10   6   8      110.60      106.38      7.17 o 
  11   6   8       60.92       71.90      6.60 o 
  12   6   8       36.62       41.67      6.04 o 
 -11   7   8      495.03      440.85     12.54 o 
 -10   7   8      123.73      174.98      7.71 o 
  -9   7   8        0.04       -1.52      5.16 o 
  -8   7   8       49.77       42.75      7.76 o 
  -7   7   8        6.74       13.16      4.44 o 
  -6   7   8       18.47       13.38      5.35 o 
  -5   7   8       37.56       34.15      4.86 o 
  -4   7   8      221.37      221.27      8.20 o 
  -3   7   8        5.13        3.05      3.76 o 
  -2   7   8        4.02        7.21      3.86 o 
  -1   7   8        0.19        4.56      3.82 o 
   0   7   8       54.30       36.39      5.21 o 
   1   7   8        2.99        2.80      3.97 o 
   2   7   8      213.09      186.68      8.42 o 
   3   7   8       90.77       89.73      6.87 o 
   4   7   8       78.46       71.27      5.68 o 
   5   7   8      348.59      363.21     13.44 o 
   6   7   8      204.80      176.38      9.65 o 
   7   7   8        4.37       -1.90      4.98 o 
   8   7   8       74.83      102.86      7.05 o 
   9   7   8        0.52        2.92      4.90 o 
  10   7   8       84.04       95.77      7.42 o 
  -9   8   8      205.85      228.65     14.40 o 
  -8   8   8      320.53      335.08     13.55 o 
  -7   8   8      972.89      949.94     26.80 o 
  -6   8   8      720.92      681.04     30.62 o 
  -5   8   8      883.35      949.61     22.74 o 
  -4   8   8       52.34       45.53      5.45 o 
  -3   8   8      800.72      891.19     17.88 o 
  -2   8   8      394.88      335.61     10.51 o 
  -1   8   8      749.39      751.47     16.07 o 
   0   8   8      142.37      143.90     11.95 o 
   1   8   8      616.20      632.21     14.55 o 
   2   8   8      446.38      419.96     11.81 o 
   3   8   8      456.86      467.00     12.53 o 
   4   8   8       95.16      102.74     10.25 o 
   5   8   8       89.85       85.52      8.14 o 
   6   8   8      276.80      296.14     12.54 o 
   7   8   8     1970.13     2080.14     47.09 o 
   8   8   8      389.33      391.76     14.46 o 
  -6   9   8      136.97      107.62      9.18 o 
  -5   9   8        9.76       19.24      6.54 o 
  -4   9   8       11.76        3.14      5.76 o 
  -3   9   8       37.30       33.55      5.44 o 
  -2   9   8      114.60      129.79      7.84 o 
  -1   9   8        6.79        4.70      6.43 o 
   0   9   8      159.33      180.47      8.82 o 
   1   9   8       21.00        4.92      4.95 o 
   2   9   8       46.20       86.29      7.91 o 
   3   9   8       75.69       79.16      8.09 o 
   4   9   8      172.79      143.24     12.58 o 
   5   9   8      292.66      313.72     16.56 o 
 -16   1   9      103.08      115.09      8.92 o 
 -15   1   9      640.82      724.98     19.40 o 
 -14   1   9      242.62      233.41     10.66 o 
 -13   1   9     1014.37      968.70     32.22 o 
 -12   1   9     2550.88     2412.86     37.04 o 
 -11   1   9      298.26      332.48      8.17 o 
 -10   1   9       21.20       32.88      3.11 o 
  -9   1   9       85.83       83.81      3.84 o 
  -8   1   9        6.68        6.16      2.55 o 
  -7   1   9      191.96      187.24      4.86 o 
  -6   1   9      903.07      750.35     10.60 o 
  -5   1   9     1871.74     1958.80     22.35 o 
  -4   1   9     2952.28     2920.75     31.45 o 
  -3   1   9     1311.69     1530.44     17.82 o 
  -2   1   9     3987.16     4061.86     42.31 o 
  -1   1   9      637.52      631.29     10.11 o 
   0   1   9     6477.37     6805.62     77.06 o 
   1   1   9     1383.38     1381.95     16.20 o 
   2   1   9     1970.03     1921.29     21.52 o 
   3   1   9      364.04      312.20      6.11 o 
   4   1   9      924.50      837.96     11.37 o 
   5   1   9     1724.09     1739.67     20.18 o 
   6   1   9     4515.72     4366.76     50.30 o 
   7   1   9      166.40      194.24      5.84 o 
   8   1   9       13.91        6.92      2.90 o 
   9   1   9      313.84      312.94      7.70 o 
  10   1   9     2494.41     2318.22     29.84 o 
  11   1   9      764.46      845.14     16.35 o 
  12   1   9      377.89      334.54     16.04 o 
  13   1   9      301.03      358.36     15.89 o 
  14   1   9      405.96      438.57     18.24 o 
  15   1   9      475.11      549.94     21.05 o 
 -16   2   9        1.33       -1.91      4.56 o 
 -15   2   9        6.13       15.11      5.10 o 
 -14   2   9      105.53      149.61      9.37 o 
 -13   2   9      213.18      240.78      9.56 o 
 -12   2   9      181.92      182.37      7.73 o 
 -11   2   9       85.90       58.70      5.17 o 
 -10   2   9       36.96       34.81      4.44 o 
  -9   2   9       88.02       66.92      4.05 o 
  -8   2   9        2.28        1.97      2.70 o 
  -7   2   9       82.38       93.29      3.74 o 
  -6   2   9        0.00       -0.54      1.97 o 
  -5   2   9      184.10      179.71      5.33 o 
  -4   2   9       60.37       98.38      3.41 o 
  -3   2   9     1028.51     1095.55     15.84 o 
  -2   2   9      699.98      700.89      9.61 o 
  -1   2   9     1065.10     1128.38     13.84 o 
   0   2   9       72.05       85.28      2.93 o 
   1   2   9       88.39      122.66      4.49 o 
   2   2   9       13.71        4.81      2.28 o 
   3   2   9       40.02       23.38      2.73 o 
   4   2   9       66.30       82.04      3.96 o 
   5   2   9      419.29      406.33      8.92 o 
   6   2   9       67.40       61.91      3.89 o 
   7   2   9     1165.79     1200.75     17.26 o 
   8   2   9        2.63        4.94      2.94 o 
   9   2   9     1105.57     1063.22     16.34 o 
  10   2   9        3.31        3.52      3.78 o 
  11   2   9      120.45      112.74      6.65 o 
  12   2   9       39.41       46.58      5.50 o 
  13   2   9        0.19        2.63      5.32 o 
  14   2   9       83.22       74.83      8.03 o 
 -15   3   9      303.93      296.64     14.78 o 
 -14   3   9      361.39      405.54     17.90 o 
 -13   3   9      619.64      613.83     14.61 o 
 -12   3   9      369.87      389.18     15.59 o 
 -11   3   9     1099.51     1107.36     20.24 o 
 -10   3   9      963.34      916.23     36.83 o 
  -9   3   9      109.64      136.59      6.64 o 
  -8   3   9       57.59       57.07      4.94 o 
  -7   3   9      390.46      423.61     11.92 o 
  -6   3   9       45.65       44.57      3.59 o 
  -5   3   9     2814.86     2747.09     33.75 o 
  -4   3   9     2155.59     2215.71     27.91 o 
  -3   3   9     2433.80     2446.86     31.56 o 
  -2   3   9      347.39      327.59      5.81 o 
  -1   3   9     1675.34     1677.42     19.30 o 
   0   3   9      209.74      166.79      4.88 o 
   1   3   9     4654.00     4680.57     53.26 o 
   2   3   9     2611.45     2599.85     31.46 o 
   3   3   9     2017.69     2032.03     25.65 o 
   4   3   9       89.03       61.40      3.85 o 
   5   3   9     1169.34     1128.55     16.33 o 
   6   3   9       26.58       25.34      3.31 o 
   7   3   9      244.87      286.93      7.31 o 
   8   3   9     1683.55     1646.79     22.57 o 
   9   3   9      239.27      233.92      8.28 o 
  10   3   9     1064.66     1122.99     20.10 o 
  11   3   9      510.27      470.71     15.25 o 
  12   3   9      196.24      228.39      9.16 o 
  13   3   9      335.61      355.30     16.10 o 
  14   3   9      584.07      676.61     23.55 o 
 -15   4   9        4.41        2.59      2.23 o 
 -14   4   9       25.43       10.97      5.97 o 
 -13   4   9       19.48       24.19      5.46 o 
 -12   4   9      204.15      204.77      9.73 o 
 -11   4   9       24.77        9.11      3.63 o 
 -10   4   9        0.82       -1.20      3.44 o 
  -9   4   9      500.78      519.32     12.42 o 
  -8   4   9        1.08        7.27      3.52 o 
  -7   4   9      178.19      176.14      6.00 o 
  -6   4   9     1260.28     1216.61     17.90 o 
  -5   4   9      814.15      827.43     13.43 o 
  -4   4   9       45.10       72.57      4.04 o 
  -3   4   9      926.10      890.06     13.71 o 
  -2   4   9      237.16      239.82      7.51 o 
  -1   4   9        1.83        0.89      2.90 o 
   0   4   9       80.72       84.76      3.92 o 
   1   4   9      675.12      668.11     17.41 o 
   2   4   9       22.85       24.60      2.97 o 
   3   4   9        2.26        0.90      2.50 o 
   4   4   9        2.87        7.58      2.90 o 
   5   4   9      103.02      118.60      5.04 o 
   6   4   9     1120.25     1004.56     16.68 o 
   7   4   9       19.29       18.04      4.05 o 
   8   4   9        0.27        2.19      3.76 o 
   9   4   9      321.63      279.29      9.39 o 
  10   4   9      482.93      497.61     12.69 o 
  11   4   9      183.07      209.87     11.55 o 
  12   4   9       50.33       54.13      6.11 o 
  13   4   9       24.77       44.28      6.19 o 
 -14   5   9      840.57      912.94     30.04 o 
 -13   5   9      364.84      386.79     19.40 o 
 -12   5   9      604.38      694.88     16.07 o 
 -11   5   9      496.56      437.37     12.13 o 
 -10   5   9      324.23      350.83     10.73 o 
  -9   5   9      878.11      840.57     17.17 o 
  -8   5   9      796.71      874.56     17.31 o 
  -7   5   9     1329.67     1270.98     22.07 o 
  -6   5   9      370.69      405.64      9.07 o 
  -5   5   9      454.30      453.37      9.42 o 
  -4   5   9      114.54      104.08      6.35 o 
  -3   5   9     2694.94     2571.29     36.54 o 
  -2   5   9      852.64      753.01     14.58 o 
  -1   5   9      568.51      575.65     12.23 o 
   0   5   9       76.99       82.03      5.09 o 
   1   5   9     1643.12     1639.62     25.42 o 
   2   5   9      928.85      905.78     16.51 o 
   3   5   9     3744.08     3511.28     42.03 o 
   4   5   9      943.74      880.33     14.16 o 
   5   5   9       43.82       47.91      4.11 o 
   6   5   9      122.25       89.78      4.90 o 
   7   5   9      409.01      399.43     12.69 o 
   8   5   9      872.45      926.52     19.92 o 
   9   5   9     1400.58     1298.78     23.61 o 
  10   5   9       36.05       51.26      5.95 o 
  11   5   9      419.05      401.83     11.99 o 
  12   5   9      362.80      419.89     12.72 o 
 -12   6   9      441.78      495.30     13.43 o 
 -11   6   9      155.20      129.19      6.97 o 
 -10   6   9       22.83       18.74      5.41 o 
  -9   6   9      430.34      434.66     15.53 o 
  -8   6   9       19.03       29.30      6.35 o 
  -7   6   9      168.01      148.80      6.93 o 
  -6   6   9      265.41      217.35      8.09 o 
  -5   6   9       68.83       50.90      6.22 o 
  -4   6   9       38.25       46.71      4.84 o 
  -3   6   9       62.54       81.79      6.64 o 
  -2   6   9       62.21       62.14      5.05 o 
  -1   6   9      634.45      565.31     12.66 o 
   0   6   9      982.93      920.04     19.86 o 
   1   6   9       24.18       21.99      4.17 o 
   2   6   9       26.19       42.49      4.82 o 
   3   6   9       85.22       89.97      8.66 o 
   4   6   9       47.12       41.13      4.83 o 
   5   6   9      166.98      137.38      6.78 o 
   6   6   9       85.81       83.12      5.93 o 
   7   6   9        9.59       20.04      4.76 o 
   8   6   9       49.56       35.33      5.15 o 
   9   6   9       47.28       52.87      6.60 o 
  10   6   9       14.58        8.31      4.95 o 
  11   6   9       13.32       20.49      5.66 o 
 -11   7   9      248.02      233.43     15.21 o 
 -10   7   9     1468.70     1533.72     27.39 o 
  -9   7   9      147.03      144.67      6.76 o 
  -8   7   9      445.68      439.61     15.06 o 
  -7   7   9      435.40      433.12     14.46 o 
  -6   7   9     2132.63     2018.33     37.62 o 
  -5   7   9      301.48      304.57      9.85 o 
  -4   7   9      653.31      626.49     14.04 o 
  -3   7   9       97.92       82.57      6.02 o 
  -2   7   9      200.05      233.86      8.66 o 
  -1   7   9      217.39      208.23      8.37 o 
   0   7   9     1141.00     1168.07     21.01 o 
   1   7   9       76.00       94.12      6.23 o 
   2   7   9     1021.15      957.14     18.42 o 
   3   7   9      319.85      314.22     15.14 o 
   4   7   9      755.01      756.42     15.98 o 
   5   7   9       43.27       46.47      8.44 o 
   6   7   9        3.72        0.00      5.20 o 
   7   7   9      211.08      242.63     11.24 o 
   8   7   9      397.15      414.96     19.92 o 
   9   7   9      595.56      563.59     17.28 o 
  -9   8   9      882.06      914.69     23.45 o 
  -8   8   9       26.37       29.04      8.31 o 
  -7   8   9        1.08       12.42      6.24 o 
  -6   8   9        0.87       -3.36      5.59 o 
  -5   8   9      118.15      139.27      9.24 o 
  -4   8   9        1.88        6.18      4.57 o 
  -3   8   9       58.14       69.47      6.27 o 
  -2   8   9        6.66        8.79      4.75 o 
  -1   8   9      232.65      190.59      8.53 o 
   0   8   9      405.40      403.12     11.69 o 
   1   8   9       98.65      121.59      7.26 o 
   2   8   9       23.98        7.19      4.66 o 
   3   8   9       87.93       62.72      8.09 o 
   4   8   9      229.87      263.67     11.72 o 
   5   8   9      136.05       98.58      9.58 o 
   6   8   9       24.00       19.42      6.30 o 
   7   8   9       59.56       80.57      8.42 o 
  -5   9   9      649.42      643.30     19.13 o 
  -4   9   9      440.65      439.51     15.67 o 
  -3   9   9        9.27       13.74      5.28 o 
  -2   9   9       25.81       39.96      6.71 o 
  -1   9   9      282.27      297.79     11.37 o 
   0   9   9       80.06       99.31      7.30 o 
   1   9   9      457.36      485.27     13.60 o 
   2   9   9       81.40       89.64      7.07 o 
   3   9   9      109.57      147.53     10.01 o 
   4   9   9      127.64      115.18      9.24 o 
 -16   0  10      182.73      136.80     16.56 o 
 -15   0  10      438.20      396.20     24.84 o 
 -14   0  10        4.64       -6.70      8.28 o 
 -13   0  10     1149.79     1109.85     51.45 o 
 -12   0  10      310.10      335.12     13.91 o 
 -11   0  10      272.00      324.24     10.24 o 
 -10   0  10       33.06       38.27      4.66 o 
  -9   0  10      381.12      354.33     10.21 o 
  -8   0  10       50.67       43.97      5.16 o 
  -7   0  10     4379.73     4315.45     64.65 o 
  -6   0  10        8.90       22.61      3.88 o 
  -5   0  10     4889.27     4702.54     69.45 o 
  -4   0  10     2548.90     2871.30     44.17 o 
  -3   0  10     6622.73     7069.30    101.46 o 
  -2   0  10     2882.73     3061.40     49.11 o 
  -1   0  10     2030.81     2089.02     33.07 o 
   0   0  10      254.39      209.42      6.76 o 
   1   0  10      658.19      656.88     13.31 o 
   2   0  10     1373.03     1353.52     31.16 o 
   3   0  10     5764.22     5840.69     84.71 o 
   4   0  10      361.17      345.16      8.99 o 
   5   0  10     4861.64     4991.76     73.58 o 
   6   0  10      504.61      507.06     11.87 o 
   7   0  10       75.37       73.65      6.90 o 
   8   0  10       17.22       10.45      6.11 o 
   9   0  10      142.08      142.42     16.75 o 
  10   0  10     4406.29     4427.55     82.50 o 
  11   0  10      888.70      949.23     25.05 o 
  12   0  10      357.40      335.09     22.08 o 
  13   0  10      172.18      152.17     16.16 o 
  14   0  10      365.09      407.63     25.23 o 
 -16   1  10       33.53       36.54      6.12 o 
 -15   1  10      181.01      200.99     10.03 o 
 -14   1  10       90.88       96.87      7.68 o 
 -13   1  10      274.77      270.63     14.21 o 
 -12   1  10       25.54       19.67      4.52 o 
 -11   1  10        5.21        6.62      3.78 o 
 -10   1  10      280.02      239.77      7.46 o 
  -9   1  10      263.54      250.46      6.01 o 
  -8   1  10      109.08      115.13      4.39 o 
  -7   1  10        0.98        0.43      2.59 o 
  -6   1  10       28.88       35.83      2.89 o 
  -5   1  10      345.03      405.71      9.70 o 
  -4   1  10        9.95       12.15      2.28 o 
  -3   1  10      230.66      258.73      5.41 o 
  -2   1  10       86.80       94.04      3.48 o 
  -1   1  10      209.74      270.90      5.40 o 
   0   1  10       41.15       29.94      2.58 o 
   1   1  10      165.60      141.70      3.93 o 
   2   1  10      228.92      267.41      5.25 o 
   3   1  10        2.25        1.27      2.34 o 
   4   1  10      117.40      140.22      4.88 o 
   5   1  10       31.60       39.17      8.18 o 
   6   1  10       90.04      100.31      4.56 o 
   7   1  10      234.77      217.16      6.43 o 
   8   1  10        0.03        2.55      3.08 o 
   9   1  10      399.93      401.09     10.15 o 
  10   1  10        1.37        6.90      3.89 o 
  11   1  10       66.48       69.33      6.87 o 
  12   1  10       14.69        7.97      6.55 o 
  13   1  10        3.03        5.13      7.10 o 
  14   1  10       45.06       66.06      9.34 o 
 -15   2  10      577.48      624.31     22.53 o 
 -14   2  10      362.74      385.66     13.64 o 
 -13   2  10      469.78      467.61     13.49 o 
 -12   2  10      379.88      367.74     10.61 o 
 -11   2  10      311.97      312.49      9.62 o 
 -10   2  10      175.42      203.37      7.70 o 
  -9   2  10      373.27      354.46      8.28 o 
  -8   2  10      869.18      909.92     16.16 o 
  -7   2  10      149.85      118.07      4.99 o 
  -6   2  10      765.40      827.04     13.25 o 
  -5   2  10     1922.66     1883.67     21.84 o 
  -4   2  10     2982.37     3150.10     34.06 o 
  -3   2  10     6682.44     6960.15     70.84 o 
  -2   2  10     2726.42     2755.24     30.06 o 
  -1   2  10      544.05      532.37      8.40 o 
   0   2  10      321.59      298.42      6.65 o 
   1   2  10      461.29      469.47     11.23 o 
   2   2  10     2964.55     3057.41     36.42 o 
   3   2  10     3032.94     2961.63     35.52 o 
   4   2  10     1685.68     1723.30     22.64 o 
   5   2  10      770.89      746.42     12.19 o 
   6   2  10      743.06      772.61     12.69 o 
   7   2  10      260.10      250.47      6.93 o 
   8   2  10       10.72       17.86      3.47 o 
   9   2  10      645.66      635.55     11.95 o 
  10   2  10     1056.50     1132.91     20.00 o 
  11   2  10     1472.35     1432.69     28.92 o 
  12   2  10      584.59      589.38     15.59 o 
  13   2  10      148.92      150.06     11.71 o 
  14   2  10      246.87      312.33     16.45 o 
 -15   3  10       59.35       76.91     10.77 o 
 -14   3  10      470.17      432.45     21.18 o 
 -13   3  10       48.96       37.93      4.85 o 
 -12   3  10       69.91       29.18      6.43 o 
 -11   3  10       29.62       25.40      5.35 o 
 -10   3  10      159.40      182.23      7.66 o 
  -9   3  10      619.27      581.29     15.25 o 
  -8   3  10      596.36      608.18     11.26 o 
  -7   3  10      753.81      783.38     13.16 o 
  -6   3  10      283.87      233.35      6.52 o 
  -5   3  10      126.74      184.82      5.88 o 
  -4   3  10      792.05      833.35     13.24 o 
  -3   3  10       43.57       36.46      3.53 o 
  -2   3  10     1255.38     1350.46     18.17 o 
  -1   3  10      273.73      228.49      5.77 o 
   0   3  10      461.66      449.47      8.50 o 
   1   3  10       28.90       21.23      3.59 o 
   2   3  10      151.07      184.94      5.55 o 
   3   3  10      532.62      503.16      9.43 o 
   4   3  10       19.83       21.04      4.55 o 
   5   3  10      620.27      627.94     11.19 o 
   6   3  10     1869.31     1795.20     23.99 o 
   7   3  10      217.24      164.67      5.90 o 
   8   3  10       99.09       97.71      5.11 o 
   9   3  10     1200.36     1277.69     21.92 o 
  10   3  10        0.24        0.79      4.19 o 
  11   3  10       60.35       67.48      6.11 o 
  12   3  10      113.14      114.36      7.42 o 
  13   3  10       14.77        9.63      5.15 o 
 -14   4  10      422.13      417.05     12.24 o 
 -13   4  10      195.84      192.16      8.94 o 
 -12   4  10      734.39      731.43     16.31 o 
 -11   4  10     1226.29     1161.38     21.60 o 
 -10   4  10     2007.60     1930.15     30.86 o 
  -9   4  10       86.53       77.79      5.71 o 
  -8   4  10       12.41       14.87      4.55 o 
  -7   4  10        8.51       17.28      3.40 o 
  -6   4  10     2476.87     2457.47     31.66 o 
  -5   4  10     2290.58     2337.48     34.45 o 
  -4   4  10     2721.28     2682.98     40.89 o 
  -3   4  10       82.62       76.39      5.07 o 
  -2   4  10     2060.89     2153.46     44.50 o 
  -1   4  10       87.25       69.46      4.86 o 
   0   4  10     1628.65     1649.74     25.25 o 
   1   4  10      669.34      585.12     10.38 o 
   2   4  10     1731.40     1803.88     23.74 o 
   3   4  10      422.44      410.74      8.58 o 
   4   4  10     1583.27     1625.06     23.41 o 
   5   4  10      502.22      477.28      9.73 o 
   6   4  10      116.98      105.14      5.12 o 
   7   4  10      515.41      546.35     10.92 o 
   8   4  10      861.66      839.99     16.52 o 
   9   4  10       78.52       99.27      6.49 o 
  10   4  10      205.81      179.86      8.31 o 
  11   4  10      692.11      733.21     16.25 o 
  12   4  10      499.69      442.79     12.79 o 
  13   4  10      743.27      840.84     21.66 o 
 -13   5  10       49.67       64.88      4.07 o 
 -12   5  10       16.87       22.77      6.40 o 
 -11   5  10       34.64       46.67      8.35 o 
 -10   5  10       22.83       39.91      4.70 o 
  -9   5  10      119.84      108.23      6.43 o 
  -8   5  10     1303.84     1285.37     26.80 o 
  -7   5  10       84.61       85.04      5.83 o 
  -6   5  10     2060.88     2160.88     62.19 o 
  -5   5  10       64.03       77.26      5.34 o 
  -4   5  10       19.24       11.76      3.92 o 
  -3   5  10      621.26      630.18     13.44 o 
  -2   5  10      269.64      292.51     13.14 o 
  -1   5  10      419.00      381.50     12.01 o 
   0   5  10       38.12       35.88      4.26 o 
   1   5  10      120.60      148.63      6.64 o 
   2   5  10       44.68       30.93      4.84 o 
   3   5  10        1.28        2.19      3.54 o 
   4   5  10      308.90      278.20      7.45 o 
   5   5  10        1.24       -0.34      3.21 o 
   6   5  10       45.12       41.78      4.20 o 
   7   5  10      154.32      133.52      6.91 o 
   8   5  10      144.24      134.12      7.33 o 
   9   5  10        0.78        1.02      4.50 o 
  10   5  10      260.38      250.07      9.79 o 
  11   5  10       17.51       17.70      5.56 o 
  12   5  10        8.40       13.02      5.70 o 
 -12   6  10     1028.08     1038.28     21.19 o 
 -11   6  10     1356.34     1339.13     24.87 o 
 -10   6  10      706.06      688.94     19.07 o 
  -9   6  10        6.05        5.70      7.07 o 
  -8   6  10      202.36      199.79     10.41 o 
  -7   6  10      242.73      233.66     18.24 o 
  -6   6  10     2402.57     2392.84     75.57 o 
  -5   6  10      864.42      830.92     16.59 o 
  -4   6  10      885.16      854.49     16.85 o 
  -3   6  10       26.48       28.30      5.23 o 
  -2   6  10       48.79       39.31      4.69 o 
  -1   6  10      125.46      124.15      6.55 o 
   0   6  10      680.58      641.10     13.98 o 
   1   6  10      674.63      713.52     14.85 o 
   2   6  10      391.23      391.43     10.86 o 
   3   6  10      718.72      750.27     15.59 o 
   4   6  10      315.09      303.31     10.84 o 
   5   6  10      454.72      479.80     12.16 o 
   6   6  10      167.83      135.39      8.50 o 
   7   6  10      552.99      615.95     17.05 o 
   8   6  10      302.57      300.77     10.31 o 
   9   6  10      182.02      227.04      9.33 o 
  10   6  10       15.31       10.94      5.25 o 
 -10   7  10        0.02       -0.84      5.52 o 
  -9   7  10       22.67       30.06      8.34 o 
  -8   7  10      133.47      131.79      9.49 o 
  -7   7  10      470.35      455.16     24.76 o 
  -6   7  10        5.20       -2.06      4.93 o 
  -5   7  10      156.90      156.80      7.66 o 
  -4   7  10        1.85       -1.03      4.07 o 
  -3   7  10        6.44        7.10      4.23 o 
  -2   7  10      917.56      922.01     29.22 o 
  -1   7  10      620.20      560.89     16.27 o 
   0   7  10        1.75        1.35      4.21 o 
   1   7  10      144.95      143.21      8.02 o 
   2   7  10      544.28      489.48     14.97 o 
   3   7  10       19.19       23.09      5.46 o 
   4   7  10        2.14       -1.91      3.94 o 
   5   7  10        0.00       -4.84      4.84 o 
   6   7  10       65.55       64.08      7.42 o 
   7   7  10      192.89      164.08     10.70 o 
   8   7  10       79.32       76.40      7.89 o 
   9   7  10       29.21       27.88      9.50 o 
  -8   8  10      373.14      413.31     25.70 o 
  -7   8  10      609.03      623.56     22.93 o 
  -6   8  10      132.22      130.80      9.63 o 
  -5   8  10       73.71       51.96      7.22 o 
  -4   8  10      155.74      161.62      9.56 o 
  -3   8  10      719.62      702.62     16.09 o 
  -2   8  10       16.19       13.88      4.76 o 
  -1   8  10       19.14       27.53      5.35 o 
   0   8  10       84.18       63.38      6.24 o 
   1   8  10       91.65      121.61      7.57 o 
   2   8  10      306.96      346.05     11.26 o 
   3   8  10     1205.95     1166.13     22.18 o 
   4   8  10      844.15      863.96     28.02 o 
   5   8  10      177.82      179.61     10.35 o 
   6   8  10      163.52      220.07     11.49 o 
  -3   9  10       69.28       64.75      8.00 o 
  -2   9  10      111.46      115.35      7.67 o 
  -1   9  10       36.89       26.86      5.40 o 
   0   9  10        1.63        4.01      4.77 o 
   1   9  10        9.94       25.12      5.68 o 
   2   9  10      311.73      348.64     20.60 o 
 -15   1  11      214.97      194.85     12.46 o 
 -14   1  11       27.62       26.50      5.38 o 
 -13   1  11      512.99      509.56     15.20 o 
 -12   1  11      275.66      283.30      9.16 o 
 -11   1  11     1312.83     1356.27     23.07 o 
 -10   1  11     3403.28     3238.41     42.44 o 
  -9   1  11     2040.10     1904.57     25.60 o 
  -8   1  11     1348.86     1247.82     16.33 o 
  -7   1  11        8.15       20.13      2.82 o 
  -6   1  11      113.33       96.98      3.98 o 
  -5   1  11     1534.64     1515.59     18.50 o 
  -4   1  11     4383.99     4380.94     46.20 o 
  -3   1  11     3445.21     3637.84     38.98 o 
  -2   1  11      574.96      603.52      9.15 o 
  -1   1  11     1762.08     1711.20     20.07 o 
   0   1  11     1996.37     2009.84     22.99 o 
   1   1  11      765.41      679.07     11.12 o 
   2   1  11     2163.28     2223.97     27.73 o 
   3   1  11     2227.00     2278.61     28.41 o 
   4   1  11      612.36      635.01     10.95 o 
   5   1  11     1061.85     1112.63     18.38 o 
   6   1  11      278.11      290.35      7.31 o 
   7   1  11       28.62       47.88      3.97 o 
   8   1  11        6.73       12.47      3.98 o 
   9   1  11      244.65      298.31      9.15 o 
  10   1  11     1153.50     1210.69     21.02 o 
  11   1  11      789.51      805.47     19.32 o 
  12   1  11      496.91      457.85     17.98 o 
  13   1  11      205.23      174.25     12.82 o 
 -15   2  11       13.38        3.92      2.52 o 
 -14   2  11      111.40      106.55      7.77 o 
 -13   2  11        2.93       10.09      4.00 o 
 -12   2  11       14.70       16.96      3.91 o 
 -11   2  11       13.50       15.41      4.10 o 
 -10   2  11      178.83      157.06      7.07 o 
  -9   2  11        8.67        9.49      3.21 o 
  -8   2  11        0.18        9.53      3.06 o 
  -7   2  11      482.67      511.45     10.09 o 
  -6   2  11       15.49       24.41      3.78 o 
  -5   2  11      375.22      333.33      7.67 o 
  -4   2  11     1915.50     1915.37     22.36 o 
  -3   2  11      490.39      515.74      8.39 o 
  -1   2  11      664.40      592.03     10.25 o 
   0   2  11      702.26      768.93     15.39 o 
   1   2  11       89.45       73.74      4.04 o 
   2   2  11      191.32      183.41      6.59 o 
   3   2  11      238.15      250.98      6.53 o 
   4   2  11      394.73      371.53     10.02 o 
   5   2  11        9.74       10.56      3.09 o 
   6   2  11      107.09      105.02      8.41 o 
   7   2  11       48.56       46.55      4.20 o 
   8   2  11      308.53      318.79      8.30 o 
   9   2  11       98.40      108.11      5.57 o 
  10   2  11        5.44        8.49      6.66 o 
  11   2  11       82.23       84.32      7.47 o 
  12   2  11       52.06       83.90      7.92 o 
  13   2  11       29.98       37.34      9.06 o 
 -14   3  11      321.29      290.78     14.30 o 
 -13   3  11      202.69      200.98      8.33 o 
 -12   3  11     1213.71     1218.82     22.43 o 
 -11   3  11     1792.26     1692.07     27.93 o 
 -10   3  11      752.18      781.54     16.21 o 
  -9   3  11      356.32      364.10     11.27 o 
  -8   3  11      114.31      119.39      6.31 o 
  -7   3  11      762.21      710.01     12.62 o 
  -6   3  11      478.23      461.23      9.66 o 
  -5   3  11     2615.66     2563.55     32.46 o 
  -4   3  11       31.75       46.08      3.77 o 
  -3   3  11     1534.67     1620.52     24.91 o 
  -2   3  11     3440.16     3470.85     46.97 o 
  -1   3  11     1807.21     1944.67     25.07 o 
   0   3  11      518.94      481.90      9.19 o 
   1   3  11      740.05      779.87     12.58 o 
   2   3  11      151.72      126.65      5.03 o 
   3   3  11      834.61      850.08     13.56 o 
   4   3  11     1684.80     1562.06     23.86 o 
   5   3  11     1255.82     1311.61     19.01 o 
   6   3  11      255.95      235.09      7.03 o 
   7   3  11     1034.04     1113.30     18.25 o 
   8   3  11       49.50       57.60      4.67 o 
   9   3  11       27.25       33.67      5.01 o 
  10   3  11      504.62      518.99     13.05 o 
  11   3  11      549.07      567.18     13.89 o 
  12   3  11      574.84      559.53     14.18 o 
  13   3  11      382.43      381.38     16.72 o 
 -14   4  11        1.14        5.90      5.81 o 
 -13   4  11       66.36       51.68      6.99 o 
 -12   4  11       20.82        7.00      1.85 o 
 -11   4  11      191.96      228.32     11.21 o 
 -10   4  11        8.23        8.60      4.44 o 
  -9   4  11        3.01        4.22      4.72 o 
  -8   4  11      386.25      399.72     10.87 o 
  -7   4  11      191.17      195.56      6.62 o 
  -6   4  11     1148.39     1188.83     18.16 o 
  -5   4  11     2185.39     2133.82     39.92 o 
  -4   4  11       48.89       53.30      4.81 o 
  -3   4  11       80.05       86.26      6.94 o 
  -2   4  11     2066.74     2021.68     30.22 o 
  -1   4  11      398.13      421.16     10.44 o 
   0   4  11      561.41      531.06     11.87 o 
   1   4  11       14.05        9.57      3.59 o 
   2   4  11       89.60       80.80      4.73 o 
   3   4  11      300.78      278.34      7.32 o 
   4   4  11       21.56       12.71      3.70 o 
   5   4  11      140.96      156.64      8.46 o 
   6   4  11      355.67      339.97      8.48 o 
   7   4  11      153.37      128.25      5.88 o 
   8   4  11       68.20       59.38      5.46 o 
   9   4  11      578.52      552.51     13.44 o 
  10   4  11       31.84       21.95      5.29 o 
  11   4  11       70.23       78.87      7.57 o 
  12   4  11       46.33       47.97      6.32 o 
 -13   5  11      410.20      447.74     13.83 o 
 -12   5  11      655.60      618.48     14.92 o 
 -11   5  11      499.44      479.80     12.81 o 
 -10   5  11      949.09      936.99     19.11 o 
  -9   5  11      183.37      194.46     10.98 o 
  -8   5  11       19.93       28.25      6.17 o 
  -7   5  11       62.38       64.10      5.49 o 
  -6   5  11      610.71      615.72     13.67 o 
  -5   5  11      180.03      185.66      7.67 o 
  -4   5  11      513.80      531.12     12.52 o 
  -3   5  11     2368.99     2310.44     34.27 o 
  -2   5  11     1184.65     1113.99     20.37 o 
  -1   5  11      389.84      431.08     10.97 o 
   0   5  11       65.22       45.05      4.71 o 
   1   5  11       26.79       35.87      4.57 o 
   2   5  11     1108.09      969.00     17.99 o 
   3   5  11      593.69      569.90     16.10 o 
   4   5  11      746.01      754.86     15.54 o 
   5   5  11      396.59      362.74     12.67 o 
   6   5  11     1003.83     1051.00     16.97 o 
   7   5  11      549.71      490.01     12.33 o 
   8   5  11     1234.04     1323.99     26.91 o 
   9   5  11       46.14       30.68      5.42 o 
  10   5  11        8.14       10.70      5.19 o 
  11   5  11      115.39       96.93      7.52 o 
 -11   6  11       15.48       15.61      6.58 o 
 -10   6  11      190.15      157.82     10.06 o 
  -9   6  11      331.66      326.72     13.20 o 
  -8   6  11       25.80       30.08      6.44 o 
  -7   6  11     1338.60     1370.20     59.73 o 
  -6   6  11      599.13      528.07     13.03 o 
  -5   6  11        7.69       12.02      4.36 o 
  -4   6  11       15.56       21.97      5.83 o 
  -3   6  11      170.91      168.55      7.71 o 
  -2   6  11       23.19       19.52      4.50 o 
  -1   6  11      134.93      136.70      7.82 o 
   0   6  11     1418.55     1344.86     23.24 o 
   1   6  11      858.57      789.09     16.29 o 
   2   6  11       78.08       59.09      5.58 o 
   3   6  11       13.69       18.62      4.72 o 
   4   6  11      196.52      170.71      9.79 o 
   5   6  11      110.95       85.68      6.33 o 
   6   6  11        4.62       -1.75      5.43 o 
   7   6  11        4.98       10.92      5.68 o 
   8   6  11        3.52        7.06      5.68 o 
   9   6  11        0.59        3.94      5.92 o 
  -9   7  11       22.68        7.97      8.28 o 
  -8   7  11       40.80       33.66      7.93 o 
  -7   7  11      112.88      129.60      9.45 o 
  -6   7  11      197.55      198.10     10.66 o 
  -5   7  11        5.85        5.33      4.37 o 
  -4   7  11      517.01      497.92     13.54 o 
  -3   7  11      220.55      214.71      8.96 o 
  -2   7  11      873.42      864.15     18.15 o 
  -1   7  11      324.99      297.46     10.07 o 
   0   7  11       15.76       22.58      4.96 o 
   1   7  11      114.10       94.45      6.59 o 
   2   7  11       75.27       88.69      6.53 o 
   3   7  11      480.27      480.39     12.85 o 
   4   7  11     1005.32     1047.01     20.40 o 
   5   7  11      440.71      389.94     13.94 o 
   6   7  11      609.79      669.50     18.71 o 
   7   7  11      101.84      106.53      8.87 o 
   8   7  11      550.82      574.35     17.75 o 
  -7   8  11      353.77      322.16     13.50 o 
  -6   8  11      368.83      400.44     15.07 o 
  -5   8  11       37.94       58.25      7.63 o 
  -4   8  11       36.16       51.08      5.95 o 
  -3   8  11       18.97        9.40      4.75 o 
  -2   8  11       10.61       24.05      5.35 o 
  -1   8  11      107.69      110.15      7.20 o 
   0   8  11      420.52      341.38     11.24 o 
   1   8  11      165.47      167.64     21.40 o 
   2   8  11       53.16       55.27      6.14 o 
   3   8  11        4.40        3.68      4.89 o 
   4   8  11      206.75      181.86     14.47 o 
   5   8  11      127.96      119.42     15.90 o 
 -15   0  12        6.58       29.57      6.31 o 
 -14   0  12      614.08      593.71     30.36 o 
 -13   0  12      192.09      205.39     16.56 o 
 -12   0  12      183.85      177.01     15.37 o 
 -11   0  12      787.27      811.38     32.07 o 
 -10   0  12     1760.68     1811.36     31.86 o 
  -9   0  12     1963.55     1761.41     32.52 o 
  -8   0  12     3432.43     3385.88     53.11 o 
  -7   0  12      339.87      292.01     11.59 o 
  -6   0  12      124.99      142.92      6.87 o 
  -5   0  12     2297.43     2228.80     36.50 o 
  -4   0  12     2910.50     2736.53     43.34 o 
  -3   0  12     3871.80     3774.23     57.37 o 
  -2   0  12       54.44       52.16      4.52 o 
  -1   0  12      456.14      555.05     12.73 o 
   0   0  12      150.10      187.82      7.04 o 
   1   0  12      271.78      252.53      7.99 o 
   2   0  12      306.86      278.46     10.83 o 
   3   0  12     1450.30     1585.62     34.00 o 
   4   0  12     3120.43     2969.28     69.78 o 
   5   0  12      773.84      804.18     22.87 o 
   6   0  12      518.29      518.95     16.58 o 
   7   0  12     1161.13     1166.21     28.43 o 
   8   0  12      187.03      201.50     11.01 o 
   9   0  12     1088.11     1113.69     28.28 o 
  10   0  12       14.73       22.33      7.07 o 
  11   0  12      139.99      129.46     10.30 o 
  12   0  12      194.23      158.87     17.74 o 
  13   0  12      105.59      109.99     15.77 o 
 -14   1  12        6.16       14.18     10.25 o 
 -13   1  12        0.62        2.89      3.09 o 
 -12   1  12       25.52       26.06      4.24 o 
 -11   1  12      212.16      185.26     12.63 o 
 -10   1  12       19.37       27.81      3.75 o 
  -9   1  12      203.75      184.07      8.14 o 
  -8   1  12      213.20      219.98      6.82 o 
  -7   1  12      157.10      147.07      4.93 o 
  -6   1  12      535.82      453.39      8.28 o 
  -5   1  12      685.51      698.41     13.99 o 
  -4   1  12      736.13      710.36     10.71 o 
  -3   1  12      195.63      200.98      5.26 o 
  -2   1  12      554.11      558.99      9.04 o 
  -1   1  12     1622.16     1683.71     22.19 o 
   0   1  12        0.84        7.90      2.80 o 
   1   1  12       25.54       20.80      3.17 o 
   2   1  12      603.61      578.86     10.37 o 
   3   1  12       89.54       85.98      4.58 o 
   4   1  12       20.22       33.94      5.44 o 
   5   1  12      200.95      189.32      7.12 o 
   6   1  12       27.65       25.17      4.33 o 
   7   1  12        6.11        1.12      5.63 o 
   8   1  12       32.25       32.37      4.77 o 
   9   1  12       56.03       56.31      5.51 o 
  10   1  12       26.73       12.63      4.75 o 
  11   1  12       20.81       10.66      5.73 o 
  12   1  12       16.20       -1.97      7.25 o 
  13   1  12        0.59       -5.58      8.28 o 
 -14   2  12       12.72        7.29      6.69 o 
 -13   2  12      451.26      451.24     12.02 o 
 -12   2  12       39.84       33.06      5.65 o 
 -11   2  12      730.09      745.98     15.74 o 
 -10   2  12     1726.09     1662.31     27.16 o 
  -9   2  12     2614.14     2554.69     33.20 o 
  -8   2  12      837.18      777.15     13.54 o 
  -7   2  12      612.48      582.85     11.27 o 
  -6   2  12      401.31      406.29      9.01 o 
  -5   2  12     3024.63     2884.32     36.00 o 
  -4   2  12     2472.13     2468.43     31.31 o 
  -3   2  12     1861.92     1808.70     23.63 o 
  -2   2  12        6.29        7.50      2.76 o 
  -1   2  12      123.40      136.14      5.15 o 
   0   2  12       26.42       31.01      3.35 o 
   1   2  12       50.19       55.73      4.04 o 
   2   2  12      232.70      257.05      6.90 o 
   3   2  12     1305.81     1256.85     18.17 o 
   4   2  12      685.67      719.35     12.43 o 
   5   2  12     3031.38     2933.78     48.88 o 
   6   2  12      503.11      512.59     10.42 o 
   7   2  12     1394.59     1310.61     19.49 o 
   8   2  12      198.14      223.89      8.40 o 
   9   2  12       31.30       36.69      6.26 o 
  10   2  12      128.32      141.48     12.53 o 
  11   2  12      246.08      232.42     11.67 o 
  12   2  12      209.42      212.17     10.82 o 
 -14   3  12      210.25      235.05     11.45 o 
 -13   3  12        2.59        8.12      2.90 o 
 -12   3  12       99.99      113.17      6.71 o 
 -11   3  12       72.28       63.58      5.35 o 
 -10   3  12       12.99       14.62      5.02 o 
  -9   3  12      270.61      270.94     10.47 o 
  -8   3  12      352.40      359.95      8.88 o 
  -7   3  12      299.52      277.22      7.65 o 
  -6   3  12      239.22      208.47      6.67 o 
  -5   3  12       71.70       88.12      5.71 o 
  -4   3  12       14.11       20.31      4.07 o 
  -3   3  12     1593.09     1559.59     24.67 o 
  -2   3  12       56.56       72.68      5.17 o 
  -1   3  12      302.12      280.98     10.70 o 
   0   3  12      157.65      163.85      5.69 o 
   1   3  12      243.90      234.99      6.55 o 
   2   3  12      164.67      145.50      5.50 o 
   3   3  12       63.63       57.40      4.16 o 
   4   3  12      116.05      115.31      5.25 o 
   5   3  12       10.32       16.02      4.04 o 
   6   3  12       75.96       70.42      5.19 o 
   7   3  12        7.40        2.64      3.58 o 
   8   3  12       70.37       73.97      5.18 o 
   9   3  12       24.49       10.75      4.59 o 
  10   3  12        7.22        3.47      4.59 o 
  11   3  12        2.66        6.05      5.75 o 
  12   3  12       47.40       34.91      6.87 o 
 -13   4  12       44.67       33.73      7.11 o 
 -12   4  12      279.56      265.99     11.92 o 
 -11   4  12      440.33      448.97     12.14 o 
 -10   4  12      593.17      580.28     16.05 o 
  -9   4  12      511.57      568.27     17.98 o 
  -8   4  12     1185.47     1135.54     20.74 o 
  -7   4  12      243.08      257.02      8.83 o 
  -6   4  12     4018.39     4028.86     54.97 o 
  -5   4  12      312.22      287.56     10.93 o 
  -4   4  12      360.79      355.17     10.07 o 
  -3   4  12       21.63       18.68      4.23 o 
  -2   4  12     1983.10     2021.36     30.62 o 
  -1   4  12      148.66      144.16      6.75 o 
   0   4  12      504.30      522.97     12.02 o 
   1   4  12       28.84       21.08      4.02 o 
   2   4  12      181.56      235.82      8.28 o 
   3   4  12      476.69      415.05     10.84 o 
   4   4  12     3076.98     3112.05     44.19 o 
   5   4  12     1294.48     1165.53     19.91 o 
   6   4  12     1735.38     1578.49     31.01 o 
   7   4  12      254.57      260.09      8.47 o 
   8   4  12       28.73       24.24      4.98 o 
   9   4  12        5.75        3.28      4.71 o 
  10   4  12      244.29      255.95      9.98 o 
  11   4  12      134.83      143.92     11.73 o 
 -12   5  12       13.94       15.24      6.43 o 
 -11   5  12       31.83       29.12      6.29 o 
 -10   5  12       30.72       41.49      8.19 o 
  -9   5  12       12.33        9.27      5.59 o 
  -8   5  12      195.19      162.81     12.36 o 
  -7   5  12      221.79      244.21      9.05 o 
  -6   5  12       10.99       20.82      4.91 o 
  -5   5  12      464.37      492.37     12.39 o 
  -4   5  12       10.26       10.09      4.66 o 
  -3   5  12       22.11       21.89      4.48 o 
  -2   5  12        0.87       -2.46      3.50 o 
  -1   5  12      118.94      114.14      6.49 o 
   0   5  12       13.39       13.98      4.17 o 
   1   5  12      171.52      172.60      7.69 o 
   2   5  12       54.31       49.97      5.02 o 
   3   5  12       59.55       62.21      5.48 o 
   4   5  12       28.52       25.99      4.55 o 
   5   5  12       57.40       44.58      6.12 o 
   6   5  12       10.18       13.08      4.86 o 
   7   5  12       33.18       36.94      5.23 o 
   8   5  12       48.55       60.13      6.15 o 
   9   5  12      354.89      351.91     14.13 o 
  10   5  12       13.29        8.32      5.18 o 
 -10   6  12      305.51      352.36     14.14 o 
  -9   6  12       62.14       48.49      7.20 o 
  -8   6  12      287.47      313.99     12.74 o 
  -7   6  12     1231.04     1165.53     26.22 o 
  -6   6  12      560.39      577.96     14.91 o 
  -5   6  12       68.09       62.42      9.67 o 
  -4   6  12       10.23        7.98      4.45 o 
  -3   6  12      219.35      205.81      9.45 o 
  -2   6  12     1575.12     1495.71     25.44 o 
  -1   6  12     1257.48     1213.76     22.03 o 
   0   6  12      315.01      349.41     10.70 o 
   1   6  12       66.02       90.60      6.71 o 
   2   6  12      468.94      425.46     15.82 o 
   3   6  12      549.72      542.52     13.38 o 
   4   6  12     1161.96     1079.16     20.35 o 
   5   6  12     1494.35     1466.92     25.37 o 
   6   6  12      627.04      585.22     17.22 o 
   7   6  12       60.22       72.07      7.58 o 
   8   6  12       59.62       46.42      7.33 o 
  -8   7  12       10.73       16.95      6.26 o 
  -7   7  12        8.26       11.19      5.66 o 
  -6   7  12        4.91        7.22      5.65 o 
  -5   7  12      237.99      233.26      9.96 o 
  -4   7  12        4.21        4.29      4.37 o 
  -3   7  12       39.25       30.76      5.25 o 
  -2   7  12        9.01       13.64      4.80 o 
  -1   7  12       26.13       30.10      5.31 o 
   0   7  12       30.83       34.45      5.19 o 
   1   7  12      182.66      174.53      9.39 o 
   2   7  12       72.81       75.61      6.45 o 
   3   7  12        5.14        6.93      4.60 o 
   4   7  12        0.22       -1.75      4.22 o 
   5   7  12      145.62      163.85      9.26 o 
   6   7  12        3.05        1.00      7.10 o 
  -5   8  12       16.41       28.11      6.54 o 
  -4   8  12      557.32      579.13     15.93 o 
  -3   8  12      458.32      487.64     13.75 o 
  -2   8  12      473.37      449.92     15.31 o 
  -1   8  12      339.77      413.51     12.59 o 
   0   8  12      495.11      435.94     12.93 o 
   1   8  12      846.83      900.11     20.00 o 
   2   8  12      752.55      717.92     20.83 o 
   3   8  12      280.32      262.35     11.87 o 
 -14   1  13      420.75      409.21     30.55 o 
 -13   1  13      318.89      305.55     24.05 o 
 -12   1  13      283.51      246.32      8.45 o 
 -11   1  13      556.82      570.75     18.44 o 
 -10   1  13      784.37      739.54     13.44 o 
  -9   1  13      440.19      471.88     15.42 o 
  -8   1  13      471.46      447.16      9.72 o 
  -7   1  13       13.26       39.23      3.81 o 
  -6   1  13      310.90      292.38      6.74 o 
  -5   1  13     2374.22     2354.06     27.38 o 
  -4   1  13     4583.95     4495.72     48.06 o 
  -3   1  13      713.34      704.24     12.00 o 
  -2   1  13       94.45      119.73      5.02 o 
  -1   1  13     1405.69     1426.45     19.89 o 
   0   1  13     1338.62     1387.33     19.47 o 
   1   1  13       17.21        6.68      4.53 o 
   2   1  13      979.32      895.94     14.21 o 
   3   1  13     1159.99     1111.82     18.89 o 
   4   1  13      135.83      162.85      7.62 o 
   5   1  13     2777.31     2781.36     39.12 o 
   6   1  13     2355.12     2298.31     33.75 o 
   7   1  13     2851.53     2838.42     40.26 o 
   8   1  13     1006.68      915.52     17.74 o 
   9   1  13      503.24      511.16     12.90 o 
  10   1  13      201.33      216.70      8.95 o 
  11   1  13      320.45      314.81     12.64 o 
  12   1  13      152.49      166.13     12.82 o 
 -13   2  13      211.51      183.48      7.29 o 
 -12   2  13       15.00       12.94      2.91 o 
 -11   2  13        4.50        9.42      6.53 o 
 -10   2  13        0.70        0.54      3.11 o 
  -9   2  13        7.86       13.49      3.54 o 
  -8   2  13       24.90       44.32      4.17 o 
  -7   2  13      379.06      348.68      8.64 o 
  -6   2  13      174.22      222.15      7.15 o 
  -5   2  13       80.27       87.02      5.58 o 
  -4   2  13        0.43        4.05      3.52 o 
  -3   2  13     1982.69     2095.56     31.07 o 
  -2   2  13        7.00       15.71      3.26 o 
  -1   2  13      187.58      204.31      6.71 o 
   0   2  13       64.81       71.47      4.37 o 
   1   2  13       10.06       10.73      3.11 o 
   2   2  13      432.50      486.29     11.26 o 
   3   2  13        0.01       -2.87      2.87 o 
   4   2  13      556.91      532.93     12.62 o 
   5   2  13      114.21      126.61      7.13 o 
   6   2  13      172.25      152.91      7.24 o 
   7   2  13      204.42      201.20      8.32 o 
   8   2  13       16.29       23.92      4.95 o 
   9   2  13      114.12       89.86      6.48 o 
  10   2  13       48.53       62.69      7.05 o 
  11   2  13        6.73        2.57      5.78 o 
 -13   3  13      237.33      211.95      7.72 o 
 -12   3  13      322.93      329.42      9.98 o 
 -11   3  13      219.08      190.27      9.09 o 
 -10   3  13      410.77      435.95     13.48 o 
  -9   3  13     1143.74     1079.52     20.14 o 
  -8   3  13     1370.49     1453.79     21.66 o 
  -7   3  13       50.86       45.62      5.11 o 
  -6   3  13      407.42      447.03     13.37 o 
  -5   3  13       70.71       81.21      5.80 o 
  -4   3  13      311.30      324.68     12.12 o 
  -3   3  13     5070.99     5064.25     98.16 o 
  -2   3  13     1789.22     1734.44     27.18 o 
  -1   3  13     1136.12     1146.98     20.14 o 
   0   3  13       47.11       30.85      4.20 o 
   1   3  13       36.53       13.52      4.76 o 
   2   3  13        8.54        5.93      3.09 o 
   3   3  13      289.21      301.88      8.54 o 
   4   3  13      958.37      878.74     14.71 o 
   5   3  13       52.92       61.12      4.58 o 
   6   3  13     1136.24     1101.22     19.64 o 
   7   3  13     1074.38     1050.25     19.29 o 
   8   3  13      855.41      821.99     16.73 o 
   9   3  13     1139.25     1119.30     24.17 o 
  10   3  13      217.19      201.10     10.52 o 
  11   3  13       14.88       11.80      6.12 o 
 -12   4  13        0.00        5.80      5.27 o 
 -11   4  13        8.14        0.70      4.54 o 
 -10   4  13       16.95       11.32      7.10 o 
  -9   4  13        6.63        2.54      4.99 o 
  -8   4  13      297.85      281.53     11.53 o 
  -7   4  13        7.68        4.44      3.98 o 
  -6   4  13      311.18      329.67     10.22 o 
  -5   4  13       30.74       25.16      4.67 o 
  -4   4  13       53.90       59.45      6.92 o 
  -3   4  13     1210.03     1201.73     21.22 o 
  -2   4  13      119.66      133.07      8.31 o 
  -1   4  13      412.69      397.78     10.82 o 
   0   4  13       58.99       59.07      6.94 o 
   1   4  13      170.71      150.08      7.08 o 
   2   4  13        8.96        7.26      3.96 o 
   3   4  13      547.54      528.03     12.62 o 
   4   4  13      320.91      289.87     16.33 o 
   5   4  13      115.88      108.77      5.58 o 
   6   4  13      200.75      188.52      7.97 o 
   7   4  13      218.02      204.14      7.55 o 
   8   4  13       11.60       13.24      4.90 o 
   9   4  13       25.31       25.60      5.36 o 
  10   4  13        0.66        0.57      5.79 o 
 -11   5  13      393.39      424.83     14.90 o 
 -10   5  13      519.03      497.83     19.86 o 
  -9   5  13      931.67      929.39     22.57 o 
  -8   5  13      174.46      169.89      9.86 o 
  -7   5  13     1112.02     1099.89     24.78 o 
  -6   5  13       30.13       24.23      4.97 o 
  -5   5  13      180.61      187.43      8.34 o 
  -4   5  13       93.03       88.87      6.36 o 
  -3   5  13      993.66     1039.29     19.69 o 
  -2   5  13     2961.08     2801.60     41.03 o 
  -1   5  13     1432.07     1482.21     28.51 o 
   0   5  13       78.80       61.33      5.48 o 
   1   5  13      182.53      213.12      8.41 o 
   2   5  13      554.99      512.67     12.81 o 
   3   5  13      340.97      334.34     10.24 o 
   4   5  13      336.61      360.22     10.64 o 
   5   5  13      525.54      506.62     12.73 o 
   6   5  13      430.87      468.69     30.37 o 
   7   5  13      292.79      260.46     11.68 o 
   8   5  13      494.08      537.71     16.53 o 
   9   5  13       41.45       38.97      5.98 o 
  -9   6  13       66.44       59.25      7.65 o 
  -8   6  13      392.87      379.69     20.73 o 
  -7   6  13       47.90       47.32      9.67 o 
  -6   6  13      168.28      153.81      9.71 o 
  -5   6  13       35.00       39.74      5.51 o 
  -4   6  13        1.69       -2.73      3.87 o 
  -3   6  13       62.53       72.62      6.11 o 
  -2   6  13      119.48      144.30      7.55 o 
  -1   6  13        6.46       10.34      4.40 o 
   0   6  13      326.12      297.69     10.14 o 
   1   6  13      316.90      291.10     10.02 o 
   2   6  13        0.87       -3.70      3.70 o 
   3   6  13      318.08      274.99     11.95 o 
   4   6  13      101.68      104.17      6.72 o 
   5   6  13       14.88        4.58      2.46 o 
   6   6  13        8.17        6.29      6.32 o 
   7   6  13        1.93       -6.55      6.55 o 
  -7   7  13      463.85      495.43     21.07 o 
  -6   7  13      178.68      154.55     10.31 o 
  -5   7  13      108.87      133.09      7.85 o 
  -4   7  13       50.47       58.27      8.42 o 
  -3   7  13      574.17      560.27     14.42 o 
  -2   7  13     1557.42     1495.00     26.46 o 
  -1   7  13      789.70      713.07     16.41 o 
   0   7  13      328.79      390.92     16.39 o 
   1   7  13      194.45      154.63      8.22 o 
   2   7  13      628.97      725.54     16.54 o 
   3   7  13      586.07      527.65     13.70 o 
   4   7  13      330.87      375.03     11.56 o 
   5   7  13      453.51      394.85     14.02 o 
 -13   0  14      189.86      174.25     11.83 o 
 -12   0  14       85.05       68.20      8.67 o 
 -11   0  14      420.62      380.12     14.77 o 
 -10   0  14      260.19      283.13     14.98 o 
  -9   0  14      868.64      744.40     21.72 o 
  -8   0  14     2184.98     2196.27     37.53 o 
  -7   0  14      266.24      274.78      9.49 o 
  -6   0  14      139.02      223.29      9.90 o 
  -5   0  14       19.36        7.21      3.71 o 
  -4   0  14      424.94      468.44     12.32 o 
  -3   0  14      259.94      306.52      9.74 o 
  -2   0  14       13.66       11.85      5.27 o 
  -1   0  14      920.26     1040.78     25.45 o 
   0   0  14     1951.40     1728.47     37.30 o 
   1   0  14     2361.14     2505.37     68.20 o 
   2   0  14     1249.07     1297.74     30.48 o 
   3   0  14      941.60      978.97     25.20 o 
   4   0  14      597.87      606.10     58.94 o 
   5   0  14      549.51      510.72     17.56 o 
   6   0  14       50.03       36.79      7.66 o 
   7   0  14      571.86      584.09     19.23 o 
   8   0  14      952.25      910.40     33.90 o 
   9   0  14      479.09      479.16     18.12 o 
  10   0  14       24.48       10.43     10.45 o 
  11   0  14      344.10      342.98     23.65 o 
 -13   1  14        2.97       11.04      3.94 o 
 -12   1  14        4.18       10.72      4.19 o 
 -11   1  14        0.88        5.21      3.79 o 
 -10   1  14       29.26       22.55      3.38 o 
  -9   1  14      226.54      231.58      7.30 o 
  -8   1  14      101.89      116.00      5.39 o 
  -7   1  14      155.01      157.23      6.83 o 
  -6   1  14      131.42      136.09      5.69 o 
  -5   1  14        9.55        4.27      3.45 o 
  -4   1  14      118.72      115.57      5.23 o 
  -3   1  14      119.72       99.57      4.93 o 
  -2   1  14      432.07      396.96      8.82 o 
  -1   1  14      553.19      577.60     10.96 o 
   0   1  14        1.86        7.14      2.92 o 
   1   1  14      110.25       86.91      5.45 o 
   2   1  14      127.32      124.14      6.36 o 
   3   1  14      808.26      826.02     15.98 o 
   4   1  14      315.60      268.77      8.93 o 
   5   1  14       16.58       16.02      4.53 o 
   6   1  14      399.68      394.38     11.03 o 
   7   1  14      259.94      252.31      9.26 o 
   8   1  14       31.24       39.39      5.56 o 
   9   1  14        6.34        8.16      4.96 o 
  10   1  14      169.83      174.03      9.10 o 
  11   1  14        0.73       -4.47      5.85 o 
 -13   2  14       64.27       35.64     10.46 o 
 -12   2  14      155.96      116.37      5.80 o 
 -11   2  14      266.91      273.05      8.90 o 
 -10   2  14      445.70      394.83     12.47 o 
  -9   2  14      756.24      742.24     13.79 o 
  -8   2  14     1168.64     1135.80     18.09 o 
  -7   2  14      299.44      307.39      9.45 o 
  -6   2  14      225.92      271.40      9.00 o 
  -5   2  14        6.17        8.99      3.85 o 
  -4   2  14      467.49      541.42     12.46 o 
  -3   2  14       12.44       30.26      4.40 o 
  -2   2  14      426.85      417.32     10.75 o 
  -1   2  14     1171.00     1143.23     17.36 o 
   0   2  14     2919.60     2939.52     36.62 o 
   1   2  14     1661.03     1746.26     24.01 o 
   2   2  14      567.69      602.10     11.55 o 
   3   2  14        8.35        6.04      4.10 o 
   4   2  14     1552.69     1561.55     25.05 o 
   5   2  14      299.82      284.25      9.62 o 
   6   2  14      729.20      775.22     15.95 o 
   7   2  14      250.55      228.24     10.47 o 
   8   2  14      131.80      118.36      7.19 o 
   9   2  14      412.89      420.26     11.92 o 
  10   2  14      389.21      405.99     14.39 o 
 -12   3  14       20.09       18.91      3.36 o 
 -11   3  14        1.27        0.53      3.56 o 
 -10   3  14        7.26        6.82      5.64 o 
  -9   3  14      102.50       99.86      7.57 o 
  -8   3  14        0.00        4.28      5.12 o 
  -7   3  14      214.43      203.96      8.17 o 
  -6   3  14       10.29       11.32      4.26 o 
  -5   3  14        0.29        1.10      4.89 o 
  -4   3  14       80.60       84.56      5.92 o 
  -3   3  14      182.23      159.95      7.33 o 
  -2   3  14      207.75      171.04      7.32 o 
  -1   3  14      807.14      842.31     16.65 o 
   0   3  14      422.41      376.58     10.43 o 
   1   3  14       13.65        5.20      3.30 o 
   2   3  14        2.40       -1.99      3.28 o 
   3   3  14      462.39      449.42     11.98 o 
   4   3  14      957.42      907.34     16.74 o 
   5   3  14       51.57       54.58      4.74 o 
   6   3  14       11.39        7.54      4.41 o 
   7   3  14      270.94      282.73      9.83 o 
   8   3  14      112.12      117.03      7.45 o 
   9   3  14        7.56       12.13      5.98 o 
  10   3  14       44.35       59.25      7.66 o 
 -11   4  14      157.20      162.49     13.77 o 
 -10   4  14      223.87      233.53     10.98 o 
  -9   4  14     1279.77     1254.40     27.25 o 
  -8   4  14      196.88      203.52     14.61 o 
  -7   4  14      493.40      538.00     13.33 o 
  -6   4  14       37.25       37.32      5.01 o 
  -5   4  14      201.87      191.90      8.19 o 
  -4   4  14       48.12       80.23      6.15 o 
  -3   4  14     1569.22     1519.56     25.61 o 
  -2   4  14      643.53      718.31     15.56 o 
  -1   4  14     1338.24     1161.31     36.64 o 
   0   4  14      952.20     1045.59     19.61 o 
   1   4  14      781.80      696.52     15.02 o 
   2   4  14      353.87      409.51     13.94 o 
   3   4  14      361.28      302.00     11.50 o 
   4   4  14       14.94       16.19      6.84 o 
   5   4  14      554.77      612.84     16.37 o 
   6   4  14      423.07      440.92     11.82 o 
   7   4  14      569.40      607.19     12.61 o 
   8   4  14       20.39       13.53      6.05 o 
   9   4  14      486.45      484.13     15.80 o 
 -10   5  14       22.60       26.45      6.08 o 
  -9   5  14       41.66       41.65      6.96 o 
  -8   5  14      138.42      136.50     10.24 o 
  -7   5  14       67.45       60.10      7.06 o 
  -6   5  14       26.04       29.73      4.92 o 
  -5   5  14        0.64       11.37      5.06 o 
  -4   5  14      256.96      279.51      9.83 o 
  -3   5  14      152.97      171.99      8.02 o 
  -2   5  14        8.86       18.17      6.43 o 
  -1   5  14      290.00      267.54     14.09 o 
   0   5  14      304.41      343.68     10.65 o 
   1   5  14       63.46       49.86      5.16 o 
   2   5  14       54.09       50.33      5.09 o 
   3   5  14       61.54       50.90      5.40 o 
   4   5  14      100.32      127.46      6.77 o 
   5   5  14       31.05       17.40      3.00 o 
   6   5  14       73.78       75.50      7.65 o 
   7   5  14      170.02      169.87     14.51 o 
   8   5  14       11.81        1.35      6.46 o 
  -8   6  14      545.85      543.60     17.15 o 
  -7   6  14      122.12      105.58      8.44 o 
  -6   6  14      550.14      624.94     26.18 o 
  -5   6  14      162.85      151.52      8.09 o 
  -4   6  14      447.26      487.68     13.42 o 
  -3   6  14      452.00      429.80     12.50 o 
  -2   6  14     1861.59     1863.57     47.12 o 
  -1   6  14      830.09      794.78     17.21 o 
   0   6  14       63.34       70.24      6.17 o 
   1   6  14      302.52      329.58     10.77 o 
   2   6  14      354.59      316.05     19.18 o 
   3   6  14      139.59      145.37      7.36 o 
   4   6  14       33.84       25.09      4.15 o 
   5   6  14       75.64      111.70      6.28 o 
   6   6  14      331.45      330.17     24.20 o 
  -5   7  14        5.30       20.69      6.27 o 
  -4   7  14      259.36      261.29     13.11 o 
  -3   7  14       36.57       42.10      5.61 o 
  -2   7  14       58.37       67.12      6.46 o 
  -1   7  14       43.68       41.18      5.19 o 
   0   7  14        2.97       -2.33      2.73 o 
   1   7  14      117.10      110.59      7.18 o 
   2   7  14        2.01        3.33      3.12 o 
   3   7  14       40.01       34.23      5.04 o 
 -12   1  15      414.56      412.77     12.24 o 
 -11   1  15      294.30      281.70      9.63 o 
 -10   1  15      188.75      193.48      6.89 o 
  -9   1  15      552.82      611.07     12.12 o 
  -8   1  15     1347.01     1331.65     20.33 o 
  -7   1  15      584.79      641.21     13.92 o 
  -6   1  15      296.09      266.58      8.80 o 
  -5   1  15       33.66       33.53      4.24 o 
  -4   1  15      187.93      221.20      8.42 o 
  -3   1  15      334.40      366.96      8.74 o 
  -2   1  15      356.59      423.67     12.84 o 
  -1   1  15      813.46      768.75     15.11 o 
   0   1  15     1601.20     1620.53     25.57 o 
   1   1  15     1995.12     2000.32     30.21 o 
   2   1  15      514.91      566.34     13.04 o 
   3   1  15      159.50      183.45      7.72 o 
   4   1  15     2967.74     2854.06     40.69 o 
   5   1  15     1537.93     1500.48     25.05 o 
   6   1  15     1691.39     1794.72     28.96 o 
   7   1  15      451.85      540.96     16.41 o 
   8   1  15      139.35      164.22     11.55 o 
   9   1  15       56.43       52.80      6.44 o 
  10   1  15       34.93       37.54      7.21 o 
 -12   2  15      135.78       61.29     19.29 o 
 -11   2  15       25.08       31.63      3.76 o 
 -10   2  15        0.20        0.21      2.96 o 
  -9   2  15        2.46       -3.24      3.24 o 
  -8   2  15        6.55       11.63      4.38 o 
  -7   2  15      273.92      289.57     12.29 o 
  -6   2  15        3.87        3.48      4.95 o 
  -5   2  15        4.92       20.88      4.41 o 
  -4   2  15      115.17      141.18      7.14 o 
  -3   2  15       41.37       24.31      4.41 o 
  -2   2  15       47.30       81.71      5.65 o 
  -1   2  15       12.50        4.05      3.76 o 
   0   2  15      373.13      453.65     22.13 o 
   1   2  15        1.63        2.55      3.87 o 
   2   2  15       85.59       63.63      5.53 o 
   3   2  15       42.65       15.15      5.30 o 
   4   2  15        9.05       17.22      4.47 o 
   5   2  15      107.39      113.77      6.94 o 
   6   2  15      291.93      345.23     14.26 o 
   7   2  15        0.41       -0.92      7.00 o 
   8   2  15       23.43       21.44      5.43 o 
   9   2  15      393.82      382.62     11.91 o 
 -11   3  15      358.72      375.24     26.19 o 
 -10   3  15      280.50      317.22     19.55 o 
  -9   3  15      292.67      261.92     11.03 o 
  -8   3  15      103.65      122.66     10.13 o 
  -7   3  15      658.11      657.27     15.02 o 
  -6   3  15      684.59      703.30     15.51 o 
  -5   3  15       39.58       58.93      5.49 o 
  -4   3  15     1454.29     1462.26     24.97 o 
  -3   3  15      295.66      348.47     10.40 o 
  -2   3  15      268.71      258.22      9.11 o 
  -1   3  15      272.58      326.31     10.09 o 
   0   3  15      708.42      690.64     14.97 o 
   1   3  15      880.29      950.58     18.28 o 
   2   3  15      968.21      912.46     27.43 o 
   3   3  15      646.83      635.33     23.75 o 
   4   3  15       22.92       16.18      4.71 o 
   5   3  15      910.57      997.35     24.41 o 
   6   3  15     1934.46     1952.40     37.90 o 
   7   3  15      753.41      759.87     16.54 o 
   8   3  15      529.23      470.66     19.99 o 
   9   3  15       24.66       31.19      7.05 o 
 -10   4  15       17.32       22.65      4.89 o 
  -9   4  15        1.14       -1.17      2.56 o 
  -8   4  15      110.99      123.58      8.48 o 
  -7   4  15       22.05       16.95      4.18 o 
  -6   4  15      507.39      513.99     13.35 o 
  -5   4  15       92.14      106.19      6.81 o 
  -4   4  15      308.58      290.09      9.89 o 
  -3   4  15        6.56       -3.85      5.03 o 
  -2   4  15      104.08       97.39      6.33 o 
  -1   4  15       88.13      104.54      6.13 o 
   0   4  15        1.97        3.65      3.34 o 
   1   4  15        0.44        2.97      2.93 o 
   2   4  15        1.44        0.95      2.44 o 
   3   4  15      172.71      175.62      8.82 o 
   4   4  15      153.00      121.46      6.74 o 
   5   4  15       38.04       47.92      5.01 o 
   6   4  15       43.99       43.94      7.11 o 
   7   4  15       32.45       13.32      7.82 o 
   8   4  15        0.00        8.08      7.81 o 
  -9   5  15      161.60      142.56     16.76 o 
  -8   5  15      104.15       98.64      7.98 o 
  -7   5  15      261.80      255.34     11.54 o 
  -6   5  15      238.68      256.84     10.70 o 
  -5   5  15     1019.11     1056.78     20.88 o 
  -4   5  15       59.73       44.78      5.00 o 
  -3   5  15      922.95      935.33     19.01 o 
  -2   5  15      627.94      592.90     17.75 o 
  -1   5  15      678.17      735.48     16.40 o 
   0   5  15        4.52        2.44      3.13 o 
   1   5  15      187.35      194.92      9.45 o 
   2   5  15      198.10      178.78      7.85 o 
   3   5  15      340.22      318.76     10.35 o 
   4   5  15      245.87      264.62      9.25 o 
   5   5  15      142.79      144.27      6.64 o 
   6   5  15      341.28      351.01     15.55 o 
  -6   6  15       11.84       19.93      9.99 o 
  -5   6  15      163.93      176.69     11.29 o 
  -4   6  15        1.41        1.66      2.24 o 
  -3   6  15       22.28       19.35      7.16 o 
  -2   6  15       79.90      101.15      7.07 o 
  -1   6  15        0.05        2.79      4.67 o 
   0   6  15      197.50      163.03     10.70 o 
   1   6  15        4.81        2.24      2.79 o 
   2   6  15       47.92       50.84      5.02 o 
   3   6  15       40.43       35.09      6.98 o 
   4   6  15      255.03      235.33     15.43 o 
 -11   0  16      752.97      656.85     20.34 o 
 -10   0  16      791.93      882.87     24.81 o 
  -9   0  16      835.45      849.13     43.36 o 
  -8   0  16       30.25       50.18      7.10 o 
  -7   0  16      271.09      247.97     18.13 o 
  -6   0  16      449.92      440.35     23.65 o 
  -5   0  16       19.85       22.08      6.44 o 
  -4   0  16     1451.79     1494.16     57.56 o 
  -3   0  16      241.39      273.52     13.13 o 
  -2   0  16     2890.23     3018.00     59.88 o 
  -1   0  16      446.74      476.71     19.12 o 
   0   0  16     1741.65     1760.06     49.28 o 
   1   0  16     1884.27     1963.91     42.99 o 
   2   0  16      752.53      841.47     23.77 o 
   3   0  16        5.81        6.27      6.44 o 
   4   0  16      249.64      260.67     29.57 o 
   5   0  16       36.66       29.01      7.35 o 
   6   0  16      761.86      792.38     23.82 o 
   7   0  16      967.79     1101.30     29.96 o 
   8   0  16     1212.79     1217.22     32.20 o 
 -11   1  16        8.32       17.37      4.73 o 
 -10   1  16       38.39       42.50      9.26 o 
  -9   1  16       19.08       22.63      3.41 o 
  -8   1  16        0.33        1.60      5.06 o 
  -7   1  16        8.67       14.75      3.55 o 
  -6   1  16        1.08        3.11      4.87 o 
  -5   1  16       59.00       66.12      5.30 o 
  -4   1  16       25.52       19.78      5.68 o 
  -3   1  16      122.78      142.61      8.60 o 
  -2   1  16        9.47       23.18      5.54 o 
  -1   1  16       41.94       23.78      4.71 o 
   0   1  16        1.38        4.87      5.28 o 
   1   1  16       57.62       47.68      7.16 o 
   2   1  16        7.50       20.13      4.74 o 
   3   1  16       56.73       44.07      5.52 o 
   4   1  16       39.07       27.92      5.17 o 
   5   1  16      224.34      202.87      8.64 o 
   6   1  16       21.23       24.24      5.41 o 
   7   1  16       95.76      110.01      9.50 o 
   8   1  16        6.21       10.10      5.45 o 
 -10   2  16      595.47      654.59     23.18 o 
  -9   2  16      429.49      461.77     12.17 o 
  -8   2  16      297.30      294.70      9.71 o 
  -7   2  16      337.91      349.32     10.53 o 
  -6   2  16      365.31      378.09     10.93 o 
  -5   2  16      154.09      162.35      7.42 o 
  -4   2  16      209.04      237.38      8.65 o 
  -3   2  16     1093.87     1158.21     22.70 o 
  -2   2  16      897.79      897.14     23.07 o 
  -1   2  16      871.78      893.17     20.63 o 
   0   2  16      920.27      934.37     21.30 o 
   1   2  16     1076.99     1088.85     23.35 o 
   2   2  16      567.58      603.95     13.90 o 
   3   2  16      529.35      532.57     13.08 o 
   4   2  16      192.85      179.42      8.32 o 
   5   2  16      118.00      122.41      7.40 o 
   6   2  16      431.48      485.21     12.99 o 
   7   2  16      388.10      421.45     12.37 o 
   8   2  16      486.98      499.43     21.45 o 
 -10   3  16       23.40       50.98      9.34 o 
  -9   3  16      153.92      143.60      7.94 o 
  -8   3  16      248.72      251.34      9.17 o 
  -7   3  16      146.43      134.27      7.73 o 
  -6   3  16      226.91      251.66      9.25 o 
  -5   3  16      265.28      274.48      9.67 o 
  -4   3  16       43.89       50.10      5.58 o 
  -3   3  16      352.04      346.04     15.65 o 
  -2   3  16       33.82       53.56      5.29 o 
  -1   3  16       17.90       24.72      3.91 o 
   0   3  16        2.02        5.07      3.24 o 
   1   3  16      196.02      188.12      9.93 o 
   2   3  16     1128.63     1131.89     24.64 o 
   3   3  16        6.22        4.92      5.42 o 
   4   3  16      138.46      143.41      9.48 o 
   5   3  16      164.45      162.49      9.69 o 
   6   3  16        5.24       -4.38      4.38 o 
   7   3  16       13.17       18.51      5.60 o 
  -9   4  16      341.27      377.70     18.31 o 
  -8   4  16      543.85      572.48     25.72 o 
  -7   4  16      883.63      951.75     21.53 o 
  -6   4  16      192.28      182.50      7.94 o 
  -5   4  16      139.96      144.21     11.21 o 
  -4   4  16      344.88      378.10     15.77 o 
  -3   4  16      125.68      105.91      8.42 o 
  -2   4  16       51.26       56.85      8.42 o 
  -1   4  16      797.80      704.36     15.75 o 
   0   4  16      270.74      285.80      9.58 o 
   1   4  16     1045.02     1038.98     23.51 o 
   2   4  16      742.06      773.86     24.64 o 
   3   4  16      320.38      304.40     14.60 o 
   4   4  16       69.53       76.64      7.96 o 
   5   4  16      358.47      324.28     13.19 o 
   6   4  16      624.53      634.51     22.72 o 
  -7   5  16        4.73       -2.03      4.29 o 
  -6   5  16       60.64       52.40      7.23 o 
  -5   5  16       27.28       34.66      5.45 o 
  -4   5  16      266.89      264.25      9.78 o 
  -3   5  16        1.11        4.03      2.96 o 
  -2   5  16      329.06      337.45     11.78 o 
  -1   5  16        5.88       14.19      6.15 o 
   0   5  16        7.70       -2.63      5.50 o 
   1   5  16      115.38      154.20      7.20 o 
   2   5  16      307.40      267.87      9.45 o 
   3   5  16      226.15      227.43     11.22 o 
   4   5  16        5.01        4.23      6.14 o 
  -3   6  16        4.57        8.00      6.01 o 
  -2   6  16       96.74       98.55      5.58 o 
  -1   6  16      110.15      105.76      5.58 o 
   0   6  16      418.86      422.59     13.26 o 
 -10   1  17      544.56      527.77     60.24 o 
  -9   1  17     1009.05     1024.77     28.29 o 
  -8   1  17       54.20       52.00     12.02 o 
  -7   1  17      508.75      478.06     14.76 o 
  -6   1  17      519.65      501.72     25.89 o 
  -5   1  17      345.07      345.54     12.58 o 
  -4   1  17      183.66      159.09      9.17 o 
  -3   1  17      764.40      864.46     20.61 o 
  -2   1  17      762.66      778.00     19.20 o 
  -1   1  17      247.90      281.29     11.50 o 
   0   1  17      252.79      262.76     14.97 o 
   1   1  17      814.74      815.90     16.77 o 
   2   1  17      207.60      198.78      8.65 o 
   3   1  17      586.02      606.96     14.48 o 
   4   1  17      227.19      208.08      9.14 o 
   5   1  17      164.00      163.39      8.50 o 
   6   1  17      644.78      658.02     15.80 o 
   7   1  17      129.54      141.56      9.74 o 
  -9   2  17      106.64      105.82     10.31 o 
  -8   2  17      136.93      177.82      7.41 o 
  -7   2  17      535.14      542.65     13.42 o 
  -6   2  17       16.10       20.24      2.73 o 
  -5   2  17       52.25       45.85      6.49 o 
  -4   2  17        0.06        9.33      5.79 o 
  -3   2  17        4.49        2.86      5.48 o 
  -2   2  17       52.29       18.98      5.91 o 
  -1   2  17       23.76       43.53      6.75 o 
   0   2  17        2.81        6.33      5.62 o 
   1   2  17       22.67       41.84      6.82 o 
   2   2  17       18.28        2.46      6.95 o 
   3   2  17      127.54      114.85      8.86 o 
   4   2  17      169.03      160.47      8.14 o 
   5   2  17       12.04        6.98      5.21 o 
   6   2  17       99.46      115.97      7.91 o 
  -8   3  17      388.18      407.40     11.55 o 
  -7   3  17      555.95      529.72     29.25 o 
  -6   3  17       77.26       60.21      6.49 o 
  -5   3  17      293.38      286.16      9.81 o 
  -4   3  17      450.97      447.70     12.21 o 
  -3   3  17       95.36      128.46      6.41 o 
  -2   3  17      614.35      609.56     14.36 o 
  -1   3  17      642.37      627.90     17.60 o 
   0   3  17      246.29      235.43     11.37 o 
   1   3  17      279.20      270.64     11.90 o 
   2   3  17      708.95      667.54     18.89 o 
   3   3  17      176.74      179.25     13.87 o 
   4   3  17      383.64      372.45     29.25 o 
   5   3  17      381.96      347.85     18.53 o 
  -7   4  17       23.24       23.25      6.96 o 
  -6   4  17        0.31       -0.14      3.30 o 
  -5   4  17      133.30      136.64      6.25 o 
  -4   4  17       68.50       56.16      3.76 o 
  -3   4  17       71.67       46.35     13.82 o 
  -2   4  17       41.32       40.03      4.44 o 
  -1   4  17       70.50       60.99      4.27 o 
   0   4  17        0.43        0.80      5.83 o 
   1   4  17       90.27       78.90      8.01 o 
   2   4  17       31.20       41.75      8.54 o 
   3   4  17       96.93       85.64      8.40 o 
   4   4  17      107.30      144.77     12.29 o 
  -4   5  17      434.16      446.81     12.67 o 
  -3   5  17      157.82      132.21     17.31 o 
  -2   5  17      179.53      165.77      9.33 o 
  -1   5  17       92.10       78.19     11.63 o 
   0   5  17      352.41      283.49     13.19 o 
   1   5  17      138.50       95.33     10.49 o 
  -8   0  18      177.50      176.61     18.13 o 
  -7   0  18       90.56       57.16     13.01 o 
  -6   0  18      920.98      957.97     39.82 o 
  -5   0  18      801.62      711.97     33.51 o 
  -4   0  18       19.83       41.79     11.83 o 
  -3   0  18      278.92      262.56     20.50 o 
  -2   0  18      536.74      613.58     24.44 o 
  -1   0  18      133.38      110.74     10.21 o 
   0   0  18      342.60      358.08     16.22 o 
   1   0  18      135.02      125.28     10.83 o 
   2   0  18      104.43       88.31     10.05 o 
   3   0  18      288.94      280.32     14.77 o 
   4   0  18      427.44      468.44     18.90 o 
   5   0  18       15.29        5.86      9.66 o 
  -8   1  18        0.73        0.20      7.53 o 
  -7   1  18        0.02       -0.20      8.08 o 
  -6   1  18       61.12       76.70      9.89 o 
  -5   1  18       31.94       42.30      6.96 o 
  -4   1  18        1.03       -2.18      6.83 o 
  -3   1  18      225.16      269.39     11.66 o 
  -2   1  18       44.62       50.90      7.03 o 
  -1   1  18        0.68        4.15      5.71 o 
   0   1  18        1.54        4.01      7.05 o 
   1   1  18       13.20       22.89      6.58 o 
   2   1  18       59.95       71.49      6.50 o 
   3   1  18      124.38      151.40      8.34 o 
   4   1  18      135.17      145.57      8.35 o 
   5   1  18       79.15       71.95      6.98 o 
  -7   2  18      751.99      810.33     49.85 o 
  -6   2  18      218.77      254.23     11.82 o 
  -5   2  18      409.82      390.99     14.25 o 
  -4   2  18      352.13      351.09     14.27 o 
  -3   2  18      238.12      237.72     11.38 o 
  -2   2  18      454.13      478.11     15.38 o 
  -1   2  18      381.16      374.79     13.84 o 
   0   2  18      118.74      126.33      9.25 o 
   1   2  18      337.00      334.49     13.19 o 
   2   2  18      130.97      122.28      9.31 o 
   3   2  18      462.97      468.12     30.34 o 
   4   2  18       14.04        9.80      6.34 o 
  -6   3  18       37.44       28.44     10.23 o 
  -5   3  18       40.23       23.30      7.03 o 
  -4   3  18       68.12       74.22      9.17 o 
  -3   3  18      117.55      149.27     15.55 o 
  -2   3  18        0.00       -0.98      5.45 o 
  -1   3  18       18.64       16.48      6.15 o 
   0   3  18       13.61       21.33      6.63 o 
   1   3  18        9.17       11.23      6.18 o 
   2   3  18       32.97       25.84      6.75 o 
   3   3  18        0.44       -2.15      5.91 o 
  -3   4  18      271.60      295.97     21.76 o 
  -2   4  18      652.08      614.25     18.21 o 
  -1   4  18      306.75      337.91     23.49 o 
   0   4  18      392.37      399.72     14.63 o 
  -5   1  19      251.30      264.23     15.75 o 
  -4   1  19      269.04      281.71     15.86 o 
  -3   1  19     1465.46     1717.82     34.90 o 
  -2   1  19     1090.10     1181.40     33.29 o 
  -1   1  19      574.35      608.83     17.73 o 
   0   1  19      177.41      135.09      9.52 o 
   1   1  19      131.38      130.75      9.46 o 
   2   1  19      153.64      141.68     10.04 o 
  -4   2  19        2.41        0.43      6.34 o 
  -3   2  19       73.61       60.02      8.34 o 
  -2   2  19        0.73       12.29      6.73 o 
  -1   2  19       54.36       26.25      6.89 o 
   0   2  19        1.30        7.08      6.07 o 
   1   2  19        0.62       -3.97      5.91 o 
                                                 
